# Supplementary material for: Identification of Austwickia chelonae as cause of cutaneous granuloma in endangered crocodile lizards using metataxonomics
Source: PeerJ. 2019 Mar 13;7:e6574. doi: 10.7717/peerj.6574 (PMC6420803; doi:10.7717/peerj.6574)
Supplement: Table S1 [file peerj-07-6574-s001.xls]

#OTU_num	L.LK.07	L.LK.4L	L.LK.13	L.LK.06	L.LK.16	L.LK.17	L.LK.18	L.LK.19	L.LK.20	L.LK.21	L.LK.22	SW.LK.03	SW.LK.04	SS.LK.03	SS.LK.04	SS.LK.05	SS.LK.06	SS.LK.07	SS.LK.08	Taxonomy
OTU_1	0.0211936582809224	0.72002751572327	0.49393998951782	0.0593225890985325	0.657265461215933	0.0100890985324948	0.528989779874214	0.16581498951782	0.0775681341719078	0.0621069182389937	0.391247379454927	6.55136268343816e-05	3.27568134171908e-05	0	9.82704402515723e-05	0.00904088050314465	0.00668238993710692	0.0112683438155136	0.0128079140461216	k__Bacteria;p__Actinobacteria;c__unidentified_Actinobacteria;o__Micrococcales;f__Dermatophilaceae;g__Austwickia;s__Austwickia_chelonae
OTU_2	0	3.27568134171908e-05	0	0	0.00199816561844864	0.361733490566038	0.00196540880503145	0.208300576519916	0.252980870020964	0.0536556603773585	0.00203092243186583	3.27568134171908e-05	0.000589622641509434	0	0	0.00481525157232704	0.00343946540880503	0.0110718029350105	0.0130372117400419	k__Bacteria;p__Fusobacteria;c__Fusobacteriia;o__Fusobacteriales;f__Fusobacteriaceae;g__Fusobacterium
OTU_3	0.303590146750524	0.00131027253668763	0.00691168763102725	0.198211477987421	0.00363600628930818	0.0354428721174004	0.268507599580713	0.094274109014675	0.0296121593291405	0.00494627882599581	0.00527384696016771	0.119627882599581	0.01854035639413	0.000196540880503145	0.000655136268343816	0.0126113731656184	0.00357049266247379	0.00481525157232704	0.00488076519916143	k__Bacteria;p__Proteobacteria;c__Gammaproteobacteria;o__Enterobacteriales;f__Enterobacteriaceae;g__Salmonella;s__
OTU_4	0	0	0	0.738273060796646	0.00199816561844864	0.0945361635220126	0.00265330188679245	0.00442216981132075	0.129291142557652	0.0100235849056604	0.0038980607966457	3.27568134171908e-05	0.000589622641509434	0	0	0.00524109014675052	0.00694444444444444	0.00507730607966457	0.00514281970649895	k__Bacteria;p__Bacteroidetes;c__Sphingobacteriia;o__Sphingobacteriales;f__Lentimicrobiaceae;g__;s__
OTU_5	0	0.000196540880503145	0	0	0.00327568134171908	0.0988273060796646	0.00298087002096436	0.135547693920335	0.139969863731656	0.00782887840670859	0.0103183962264151	6.55136268343816e-05	0.00350497903563941	0	0	0.00606001048218029	0.00884433962264151	0.0138561320754717	0.00700995807127883	k__Bacteria;p__Bacteroidetes;c__Bacteroidia;o__Bacteroidales;f__Bacteroidaceae;g__Bacteroides
OTU_6	0	0.0421907756813417	0	0	0.00383254716981132	0.0321671907756813	0.0107114779874214	0.033313679245283	0.0668566561844864	0.0586346960167715	0.040520178197065	0.00615828092243187	0.000196540880503145	0	0	0.0110390461215933	0.00442216981132075	0.00579795597484277	0.00435665618448637	k__Bacteria;p__Proteobacteria;c__Gammaproteobacteria;o__Enterobacteriales;f__Enterobacteriaceae;g__Morganella;s__
OTU_7	0.673250786163522	3.27568134171908e-05	0	0	0	0	0	3.27568134171908e-05	0	0	0	0	6.55136268343816e-05	9.82704402515723e-05	0.000229297693920335	3.27568134171908e-05	9.82704402515723e-05	3.27568134171908e-05	0	k__Bacteria;p__Firmicutes;c__Bacilli;o__Bacillales;f__Bacillaceae;g__Bacillus
OTU_8	0	0	0	3.27568134171908e-05	0.0010482180293501	0.00396357442348008	0.00121200209643606	0.00262054507337526	0.00324292452830189	0.138954402515723	0.00203092243186583	0	3.27568134171908e-05	0	0	0.00242400419287212	0.00366876310272537	0.00340670859538784	0.00340670859538784	k__Bacteria;p__Bacteroidetes;c__Bacteroidia;o__Bacteroidales;f__Porphyromonadaceae
OTU_9	0	0.000262054507337526	0	0	0.0982376834381551	0.00150681341719078	0.00157232704402516	0.00193265199161426	0.00121200209643606	0.00173611111111111	0.0014085429769392	0	0	0	0	0.00275157232704402	0.00281708595387841	0.00327568134171908	0.00278432914046122	k__Bacteria;p__Firmicutes;c__Clostridia;o__Clostridiales;f__Clostridiaceae_1;g__Proteiniclasticum;s__
OTU_10	0	0.00216194968553459	0.000131027253668763	0	0.00196540880503145	0.00229297693920335	0.000982704402515723	0.0010809748427673	0.00137578616352201	0.00242400419287212	0.111438679245283	0.00209643605870021	0.00278432914046122	0.00609276729559748	0.00818920335429769	0.00196540880503145	0.00402908805031447	0.00370151991614256	0.00402908805031447	k__Bacteria;p__Proteobacteria;c__Betaproteobacteria;o__Burkholderiales;f__Comamonadaceae
OTU_11	0	0	0	0	0.00117924528301887	0.0558176100628931	0.00134302935010482	0.00170335429769392	0.0426166142557652	0.00301362683438155	0.00226022012578616	0	0	0	0	0.0042583857442348	0.00396357442348008	0.00393081761006289	0.00379979035639413	k__Bacteria;p__Firmicutes;c__Clostridia;o__Clostridiales;f__Peptostreptococcaceae;g__unidentified_Peptostreptococcaceae
OTU_12	0	0.00465146750524109	0.136792452830189	0	0.000884433962264151	0.00691168763102725	0.000491352201257862	0.00137578616352201	0.00101546121593291	0.0237159329140461	0.00239124737945493	0.0206367924528302	0.00379979035639413	0.000131027253668763	0.000458595387840671	0.00167059748427673	0.00173611111111111	0.00157232704402516	0.00258778825995807	k__Bacteria;p__Bacteroidetes;c__Flavobacteriia;o__Flavobacteriales;f__Flavobacteriaceae;g__Chryseobacterium
OTU_13	0	0	0	0	0.00127751572327044	0.00173611111111111	0.0010809748427673	0.0123493186582809	0.00127751572327044	0.00271881551362683	0.0014085429769392	3.27568134171908e-05	0	0	0	0.0638102725366876	0.00291535639412998	0.0247969077568134	0.0212591719077568	k__Bacteria;p__Firmicutes;c__Bacilli;o__Lactobacillales;f__Streptococcaceae;g__Streptococcus
OTU_14	0	0.000262054507337526	0.0113993710691824	3.27568134171908e-05	0.000818920335429769	0.00150681341719078	0.000458595387840671	0.00111373165618449	0.00127751572327044	0.0279415618448637	0.0187696540880503	0.000294811320754717	9.82704402515723e-05	3.27568134171908e-05	6.55136268343816e-05	0.00144129979035639	0.00222746331236897	0.00157232704402516	0.00216194968553459	k__Bacteria;p__Bacteroidetes;c__Sphingobacteriia;o__Sphingobacteriales;f__Chitinophagaceae;g__Niabella;s__
OTU_15	0	0.00134302935010482	0	0	0.00471698113207547	0.00124475890985325	0.00651860587002096	0.00153957023060797	9.82704402515723e-05	0.00144129979035639	0.00625655136268344	0.004979035639413	0.0316103249475891	0.000196540880503145	0.00219470649895178	0.0266312893081761	0.00393081761006289	0.00858228511530398	0.0063875786163522	k__Bacteria;p__Proteobacteria;c__Gammaproteobacteria;o__Aeromonadales;f__Aeromonadaceae;g__Aeromonas
OTU_16	0.000196540880503145	0.000458595387840671	0.0338705450733753	9.82704402515723e-05	0.00556865828092243	0.00144129979035639	0.000622379454926625	0.00117924528301887	0.000917190775681342	0.0599777253668763	0.00452044025157233	0.00147405660377359	0.00127751572327044	0	0.000622379454926625	0.00239124737945493	0.00350497903563941	0.00488076519916143	0.0017688679245283	k__Bacteria;p__Proteobacteria;c__Gammaproteobacteria;o__Pseudomonadales;f__Moraxellaceae;g__Acinetobacter
OTU_17	0	0.000524109014675052	0.0121200209643606	0	0.000393081761006289	0.000196540880503145	0.000163784067085954	0.000524109014675052	0.000262054507337526	0.0358359538784067	0.000360324947589099	9.82704402515723e-05	3.27568134171908e-05	0	9.82704402515723e-05	0.000589622641509434	0.00085167714884696	0.000720649895178197	0.000818920335429769	k__Bacteria;p__Deinococcus-Thermus;c__Deinococci;o__Deinococcales;f__Deinococcaceae;g__Deinococcus
OTU_18	0	0	6.55136268343816e-05	0	0.000393081761006289	0.000327568134171908	0.000262054507337526	0.000589622641509434	0.000556865828092243	0.000524109014675052	0.000491352201257862	0.00540487421383648	0.00507730607966457	0.0237814465408805	0.00527384696016771	0.00445492662473795	0.0858883647798742	0.00474973794549266	0.0170662997903564	k__Bacteria;p__Cyanobacteria;c__Chloroplast;o__unidentified_Chloroplast;f__unidentified_Chloroplast;g__unidentified_Chloroplast
OTU_19	0	0	0	0	0.00317741090146751	0.000982704402515723	0.00222746331236897	0.0077961215932914	0.00117924528301887	0.00288259958071279	0.00235849056603774	0	0	0	0	0.00517557651991614	0.00216194968553459	0.00936844863731656	0.0181145178197065	k__Bacteria;p__Actinobacteria;c__unidentified_Actinobacteria;o__Corynebacteriales;f__Corynebacteriaceae;g__Corynebacterium;s__
OTU_20	0	6.55136268343816e-05	0.00596174004192872	3.27568134171908e-05	0.0014085429769392	0.0014085429769392	0.000949947589098532	0.00127751572327044	0.0010809748427673	0.0361962788259958	0.000917190775681342	0.0046187106918239	0.00042583857442348	0	0.000196540880503145	0.00199816561844864	0.00153957023060797	0.00144129979035639	0.0021291928721174	k__Bacteria;p__Proteobacteria;c__Gammaproteobacteria;o__Xanthomonadales;f__Xanthomonadaceae;g__Stenotrophomonas
OTU_21	0	0.000622379454926625	0.000687893081761006	0	0.000491352201257862	0.0227332285115304	0.00085167714884696	0.0010809748427673	0.00651860587002096	0.00186713836477987	0.00399633123689727	0.000262054507337526	0.00144129979035639	0	0	0.000884433962264151	0.00144129979035639	0.00144129979035639	0.00124475890985325	k__Bacteria;p__Bacteroidetes;c__Bacteroidia;o__Bacteroidales;f__Porphyromonadaceae
OTU_22	0	0	0	0	0.000622379454926625	0.00606001048218029	0.000393081761006289	0.036753144654088	0.00360324947589099	0.00291535639412998	0.000491352201257862	0	0	0	0	0.00704271488469602	0.00160508385744235	0.0190972222222222	0.047038784067086	k__Bacteria;p__Fusobacteria;c__Fusobacteriia;o__Fusobacteriales;f__Fusobacteriaceae;g__Fusobacterium
OTU_23	0	0.000196540880503145	0.020604035639413	0	0.000655136268343816	0.000786163522012579	0.000753406708595388	0.000655136268343816	0.000655136268343816	0.00550314465408805	0.0275484800838574	0.00121200209643606	0.000294811320754717	0.00409460167714885	0.00514281970649895	0.000949947589098532	0.00167059748427673	0.00278432914046122	0.00376703354297694	k__Bacteria;p__Proteobacteria;c__Betaproteobacteria;o__Burkholderiales;f__Comamonadaceae
OTU_24	0	0	0	0	0.000622379454926625	0.0123165618448637	0.00101546121593291	0.00714098532494759	0.00550314465408805	0.00150681341719078	0.0010482180293501	6.55136268343816e-05	0.000720649895178197	0	0	0.00180162473794549	0.00170335429769392	0.00167059748427673	0.00153957023060797	k__Bacteria;p__Proteobacteria;c__Deltaproteobacteria;o__Desulfovibrionales;f__Desulfovibrionaceae;g__Bilophila
OTU_25	0	0	0	0	0	3.27568134171908e-05	0	0	0	0.0286949685534591	6.55136268343816e-05	0	0	0	0	0	3.27568134171908e-05	3.27568134171908e-05	6.55136268343816e-05	k__Bacteria;p__Proteobacteria;c__Alphaproteobacteria;o__Rickettsiales;f__Mitochondria;g__unidentified_Mitochondria;s__Fusarium_oxysporum
OTU_26	0	0.00448768343815514	0	0	0.0199816561844864	0.000163784067085954	0.000327568134171908	0.000163784067085954	9.82704402515723e-05	0.000196540880503145	0.00101546121593291	0	0	0	0	9.82704402515723e-05	0.000163784067085954	0.000393081761006289	0.000327568134171908	k__Bacteria;p__Actinobacteria;c__unidentified_Actinobacteria;o__Micrococcales;f__Intrasporangiaceae
OTU_27	0	6.55136268343816e-05	0.0267623165618449	0	0.00468422431865828	0.00314465408805031	0.0021291928721174	0.00294811320754717	0.00180162473794549	0.0161491090146751	0.00756682389937107	0.0088770964360587	0.0187696540880503	0.00180162473794549	0.00455319706498952	0.00206367924528302	0.00409460167714885	0.00474973794549266	0.0457285115303983	k__Bacteria;p__Proteobacteria;c__Betaproteobacteria;o__Burkholderiales;f__Comamonadaceae;g__Caenimonas;s__
OTU_28	0	0.0821213312368973	0.00278432914046122	0.000360324947589099	3.27568134171908e-05	0	0	0	3.27568134171908e-05	3.27568134171908e-05	0	0.000196540880503145	3.27568134171908e-05	0.000458595387840671	0.000687893081761006	0.000262054507337526	0.000131027253668763	0.000163784067085954	0.000131027253668763	k__Bacteria;p__Firmicutes;c__Bacilli;o__Bacillales;f__Bacillaceae
OTU_29	0	0.000589622641509434	0	0	0.000524109014675052	0.000622379454926625	0.000393081761006289	0.000589622641509434	0.000491352201257862	0.0010482180293501	0.034853249475891	3.27568134171908e-05	6.55136268343816e-05	0	0	0.000818920335429769	0.000949947589098532	0.0010809748427673	0.00160508385744235	k__Bacteria;p__Bacteroidetes;c__Flavobacteriia;o__Flavobacteriales;f__Flavobacteriaceae;g__Chryseobacterium
OTU_30	0	0	0	0	0.00127751572327044	0.000163784067085954	0.000163784067085954	0	3.27568134171908e-05	0.000131027253668763	0.00530660377358491	0	0	0	0	6.55136268343816e-05	0.0114321278825996	0.0134630503144654	0.00209643605870021	k__Bacteria;p__Proteobacteria;c__Epsilonproteobacteria;o__Campylobacterales;f__Campylobacteraceae;g__Arcobacter;s__Arcobacter_cryaerophilus
OTU_31	0	0	0	0	0.000262054507337526	0.000622379454926625	0.000262054507337526	0.000491352201257862	0.000687893081761006	0.000884433962264151	0.000360324947589099	3.27568134171908e-05	0.000131027253668763	3.27568134171908e-05	0.000360324947589099	0.000818920335429769	0.00111373165618449	0.0010809748427673	0.0280725890985325	k__Bacteria;p__Bacteroidetes;c__Cytophagia;o__Cytophagales;f__Cytophagaceae
OTU_32	0	0.000131027253668763	0	0	0.000262054507337526	0.00111373165618449	0.000327568134171908	0.000556865828092243	0.000589622641509434	0.000753406708595388	0.0136595911949686	0	0	0	0	0.0010482180293501	0.0010809748427673	0.000884433962264151	0.000786163522012579	k__Bacteria;p__Firmicutes;c__Clostridia;o__Clostridiales;f__Peptostreptococcaceae;g__Acetoanaerobium
OTU_33	0	9.82704402515723e-05	0.0155922431865828	0	0.000131027253668763	0.000131027253668763	0.000163784067085954	0.000229297693920335	0.000131027253668763	0.00789439203354298	0.00399633123689727	9.82704402515723e-05	0	0	0	0.000393081761006289	0.00042583857442348	0.000393081761006289	0.000458595387840671	k__Bacteria;p__Deinococcus-Thermus;c__Deinococci;o__Deinococcales;f__Deinococcaceae;g__Deinococcus
OTU_34	0	0	0.0634499475890985	0	0.000229297693920335	0.000196540880503145	0.000262054507337526	0.000131027253668763	0.000163784067085954	0.000753406708595388	0.00609276729559748	0.00189989517819706	0.00314465408805031	3.27568134171908e-05	0.000229297693920335	0.000131027253668763	0.000458595387840671	0.000294811320754717	0.000720649895178197	k__Bacteria;p__Bacteroidetes;c__Flavobacteriia;o__Flavobacteriales;f__Flavobacteriaceae;g__Elizabethkingia
OTU_35	0	0	0	0	0.000196540880503145	0.00697720125786164	0.00419287211740042	0.00111373165618449	0.00101546121593291	0.00229297693920335	0.000229297693920335	0.000491352201257862	0.00281708595387841	0	0	0.000491352201257862	0.000360324947589099	0.0010809748427673	0.00131027253668763	k__Bacteria;p__Fusobacteria;c__Fusobacteriia;o__Fusobacteriales;f__Fusobacteriaceae;g__Cetobacterium;s__
OTU_36	0	0	0	0	0	0	0	0	0	0	0	0.0870020964360587	9.82704402515723e-05	0	0	0	0	0	0	k__Bacteria;p__Proteobacteria;c__Gammaproteobacteria;o__Enterobacteriales;f__Enterobacteriaceae
OTU_37	0	0	0	0	0.000884433962264151	0.00127751572327044	0.00085167714884696	0.00222746331236897	0.000818920335429769	0.00222746331236897	0.000818920335429769	0	0	0	0	0.0196868448637317	0.00376703354297694	0.00547038784067086	0.00877882599580713	k__Bacteria;p__Firmicutes;c__Negativicutes;o__Selenomonadales;f__Veillonellaceae;g__Veillonella
OTU_38	0	0.000360324947589099	0.000131027253668763	0	0.0194575471698113	0.00209643605870021	0.000196540880503145	9.82704402515723e-05	3.27568134171908e-05	0.000687893081761006	0.000655136268343816	0.000163784067085954	0.000163784067085954	0	0.000163784067085954	0.000786163522012579	0.000982704402515723	0.0028498427672956	0.000360324947589099	k__Bacteria;p__Proteobacteria;c__Gammaproteobacteria;o__Pseudomonadales;f__Moraxellaceae;g__Acinetobacter;s__Acinetobacter_bohemicus
OTU_39	0	0	0	0	3.27568134171908e-05	0	0	0	0	6.55136268343816e-05	3.27568134171908e-05	0	3.27568134171908e-05	0.000786163522012579	0.00245676100628931	0.0104494234800839	0.00890985324947589	0.0199488993710692	0.000786163522012579	k__Archaea;p__Thaumarchaeota;c__.SCG.;o__;f__;g__;s__
OTU_40	0	0	0	0	9.82704402515723e-05	0	9.82704402515723e-05	6.55136268343816e-05	9.82704402515723e-05	0.000163784067085954	9.82704402515723e-05	0.000196540880503145	0.000163784067085954	0.0088770964360587	0.000949947589098532	0.000294811320754717	0.00956498951781971	0.000491352201257862	0.00655136268343815	k__Bacteria;p__Cyanobacteria;c__unidentified_Cyanobacteria;o__SubsectionIII;f__FamilyI
OTU_41	0	0	0	0	0.000786163522012579	0.00085167714884696	0.000687893081761006	0.00340670859538784	0.0010809748427673	0.00167059748427673	0.0010809748427673	0	0	0	0	0.00265330188679245	0.00147405660377359	0.0024895178197065	0.00697720125786164	k__Bacteria;p__Proteobacteria;c__Betaproteobacteria;o__Neisseriales;f__Neisseriaceae;g__Neisseria;s__Neisseria_oralis
OTU_42	0	0.0014085429769392	0.0294483752620545	3.27568134171908e-05	0.000131027253668763	0.000131027253668763	0.000131027253668763	6.55136268343816e-05	0.000262054507337526	0.000360324947589099	0.00180162473794549	0.000393081761006289	0	0	0	0.000196540880503145	0.000327568134171908	0.000262054507337526	0.000393081761006289	k__Bacteria;p__Proteobacteria;c__Gammaproteobacteria;o__Xanthomonadales;f__Xanthomonadaceae;g__unidentified_Xanthomonadaceae
OTU_43	0	0	0	0	0.000163784067085954	0.00189989517819706	0.000786163522012579	0.000458595387840671	0.00809093291404612	0.000720649895178197	0.0010809748427673	0	0.000229297693920335	0	0	0.000786163522012579	0.0010809748427673	0.00127751572327044	0.000524109014675052	k__Bacteria;p__Proteobacteria;c__Deltaproteobacteria;o__Desulfovibrionales;f__Desulfovibrionaceae;g__Desulfovibrio;s__Desulfovibrio_desulfuricans
OTU_44	0	0.000949947589098532	0	0	0.000229297693920335	0.00124475890985325	0.000262054507337526	0.000786163522012579	0.00802541928721174	0.00219470649895178	0.000818920335429769	3.27568134171908e-05	3.27568134171908e-05	0	0	0.000589622641509434	0.000949947589098532	0.0010809748427673	0.000949947589098532	k__Bacteria;p__Bacteroidetes;c__Bacteroidia;o__Bacteroidales;f__Porphyromonadaceae
OTU_45	0	0.000360324947589099	0.000262054507337526	0	0.0115959119496855	0.00042583857442348	0.00085167714884696	0.000556865828092243	0.00042583857442348	0.000524109014675052	0.00114648846960168	0.0135940775681342	0.0273846960167715	0	3.27568134171908e-05	0.00127751572327044	0.000949947589098532	0.00124475890985325	0.000884433962264151	k__Bacteria;p__Proteobacteria;c__Gammaproteobacteria;o__Enterobacteriales;f__Enterobacteriaceae
OTU_46	0	0	0	0	0.000458595387840671	0.0108425052410901	0.000491352201257862	0.000786163522012579	0.000524109014675052	0.000622379454926625	0.000458595387840671	0	0	0	0	0.00127751572327044	0.00101546121593291	0.000753406708595388	0.000687893081761006	k__Bacteria;p__Firmicutes;c__Clostridia;o__Clostridiales;f__Peptostreptococcaceae;g__Proteocatella;s__
OTU_47	0	0	0	0	0.00150681341719078	0.00255503144654088	0.00357049266247379	0.000589622641509434	0.000655136268343816	0.000818920335429769	0.00370151991614256	0	0	0	0	0.000720649895178197	0.00412735849056604	0.00452044025157233	0.000622379454926625	k__Bacteria;p__Bacteroidetes;c__Bacteroidia;o__Bacteroidales;f__Porphyromonadaceae;g__Macellibacteroides;s__
OTU_48	0	0	0	0	0.000786163522012579	0.00144129979035639	0.000786163522012579	0.0014085429769392	0.000556865828092243	0.00160508385744235	0.000524109014675052	0	0	0	0	0.00360324947589099	0.00127751572327044	0.00239124737945493	0.00376703354297694	k__Bacteria;p__Firmicutes;c__Bacilli;o__Lactobacillales;f__Aerococcaceae;g__Abiotrophia;s__
OTU_49	0	0	0	0	3.27568134171908e-05	6.55136268343816e-05	6.55136268343816e-05	9.82704402515723e-05	0.000163784067085954	3.27568134171908e-05	9.82704402515723e-05	6.55136268343816e-05	0	0.00245676100628931	0.000884433962264151	0.000131027253668763	0.011497641509434	0.00042583857442348	0.00042583857442348	k__Bacteria;p__Cyanobacteria;c__unidentified_Cyanobacteria;o__SubsectionIII;f__FamilyI
OTU_50	0	0	0	0	0.00468422431865828	0.00543763102725367	0.00307914046121593	0.00157232704402516	0.000753406708595388	0.00131027253668763	0.000556865828092243	0	3.27568134171908e-05	0	0	0.00671514675052411	0.00147405660377359	0.00592898322851153	0.00691168763102725	k__Bacteria;p__Firmicutes;c__Bacilli;o__Lactobacillales;f__Carnobacteriaceae;g__Granulicatella;s__
OTU_51	0	0	0	0	0.000294811320754717	0.000294811320754717	0.000327568134171908	0.0014085429769392	0.000262054507337526	0.000589622641509434	0.000294811320754717	0	0	0	0	0.00946671907756813	0.000753406708595388	0.00402908805031447	0.00222746331236897	k__Bacteria;p__Firmicutes;c__Bacilli;o__Bacillales;f__Family_XI;g__Gemella;s__
OTU_52	0	0	0	0	0.000360324947589099	0.000229297693920335	0.000196540880503145	0.000491352201257862	0.000229297693920335	0.000458595387840671	0.000393081761006289	0	0	0	0	0.0157232704402516	0.000622379454926625	0.00291535639412998	0.00664963312368973	k__Bacteria;p__Actinobacteria;c__unidentified_Actinobacteria;o__Actinomycetales;f__Actinomycetaceae;g__Actinomyces
OTU_53	0	0	0	0	0.000131027253668763	0.000491352201257862	0.000131027253668763	0.00291535639412998	0.000294811320754717	0.000524109014675052	0.000163784067085954	0	0	0	0	0.000917190775681342	0.000294811320754717	0.0248624213836478	0.00366876310272537	k__Bacteria;p__Fusobacteria;c__Fusobacteriia;o__Fusobacteriales;f__Leptotrichiaceae;g__Leptotrichia
OTU_54	0	0	0	0	0.000589622641509434	0.000687893081761006	0.000393081761006289	0.0116941823899371	0.000589622641509434	0.000786163522012579	0.000818920335429769	0	0	0	0	0.00137578616352201	0.00085167714884696	0.00334119496855346	0.016476677148847	k__Bacteria;p__Proteobacteria;c__Betaproteobacteria;o__Neisseriales;f__Neisseriaceae
OTU_55	0	0	0	0	0.000327568134171908	0.000360324947589099	0.000294811320754717	0.000458595387840671	0.000589622641509434	0.000589622641509434	0.000491352201257862	0	0	0.0103511530398323	0.00805817610062893	0.00612552410901468	0.00242400419287212	0.00494627882599581	0.00363600628930818	k__Bacteria;p__Proteobacteria;c__Betaproteobacteria;o__Nitrosomonadales;f__Nitrosomonadaceae;g__;s__
OTU_56	0	0	0	0	0	6.55136268343816e-05	0	0	0	3.27568134171908e-05	0	0.0433700209643606	0.00363600628930818	0	6.55136268343816e-05	9.82704402515723e-05	6.55136268343816e-05	3.27568134171908e-05	0	k__Bacteria;p__Proteobacteria;c__Alphaproteobacteria;o__Rickettsiales;f__Mitochondria;g__unidentified_Mitochondria
OTU_57	0	0.000229297693920335	6.55136268343816e-05	0	0.000524109014675052	0.00569968553459119	0.00131027253668763	0.000720649895178197	0.000458595387840671	0.00042583857442348	0.00085167714884696	0.000196540880503145	0.000196540880503145	3.27568134171908e-05	0.000753406708595388	0.00409460167714885	0.000622379454926625	0.000458595387840671	0.00042583857442348	k__Bacteria;p__Proteobacteria;c__Gammaproteobacteria;o__Pseudomonadales;f__Pseudomonadaceae;g__Pseudomonas;s__Pseudomonas_mendocina
OTU_58	0	0.047562893081761	0	0	0	0	0	0	0	0	3.27568134171908e-05	0.000294811320754717	0.000262054507337526	0	0	0	0	0	3.27568134171908e-05	k__Bacteria;p__Proteobacteria;c__Gammaproteobacteria;o__Xanthomonadales;f__Xanthomonadaceae;g__Vulcaniibacterium;s__
OTU_59	0.000131027253668763	0.00160508385744235	0.0010809748427673	3.27568134171908e-05	0.00452044025157233	0.00242400419287212	0.0131682389937107	0.00376703354297694	0.0010809748427673	0.000327568134171908	0.00101546121593291	0.000360324947589099	0.000327568134171908	9.82704402515723e-05	0.00222746331236897	0.00373427672955975	0.000294811320754717	0.000229297693920335	0.000491352201257862	k__Bacteria;p__Proteobacteria;c__Gammaproteobacteria;o__Pseudomonadales;f__Pseudomonadaceae;g__Pseudomonas
OTU_60	0	0	0	0	3.27568134171908e-05	6.55136268343816e-05	0	0.00153957023060797	0.0137578616352201	0.00386530398322851	9.82704402515723e-05	0	0	0	0	0	0.000163784067085954	6.55136268343816e-05	0.000196540880503145	k__Bacteria;p__Proteobacteria;c__Betaproteobacteria;o__Rhodocyclales;f__Rhodocyclaceae
OTU_61	0	0.000294811320754717	0	0	0.000589622641509434	0.00324292452830189	0.0010809748427673	0.000491352201257862	0.000556865828092243	0.00239124737945493	0.00357049266247379	0.000196540880503145	0.00180162473794549	0.000163784067085954	0.000163784067085954	0.00216194968553459	0.00379979035639413	0.00232573375262055	0.000622379454926625	k__Bacteria;p__Proteobacteria;c__Betaproteobacteria;o__Rhodocyclales;f__Rhodocyclaceae;g__Dechloromonas;s__
OTU_62	0	6.55136268343816e-05	0	0	0.000556865828092243	6.55136268343816e-05	6.55136268343816e-05	0.000622379454926625	0.000131027253668763	0.00114648846960168	0.00357049266247379	0	3.27568134171908e-05	0	0	0.000294811320754717	0.00226022012578616	0.00219470649895178	0.00370151991614256	k__Bacteria;p__Bacteroidetes;c__Flavobacteriia;o__Flavobacteriales;f__Flavobacteriaceae;g__Cloacibacterium;s__
OTU_63	0	0	0	0	0.000262054507337526	0.000327568134171908	0.000131027253668763	0.000393081761006289	0.000360324947589099	0.000458595387840671	0.000229297693920335	0.000229297693920335	0.000393081761006289	0.00671514675052411	0.00786163522012579	0.0024895178197065	0.00167059748427673	0.00298087002096436	0.00153957023060797	k__Bacteria;p__Proteobacteria;c__Gammaproteobacteria;o__Xanthomonadales;f__;g__;s__
OTU_64	0	0	0	0	6.55136268343816e-05	6.55136268343816e-05	0.00969601677148847	6.55136268343816e-05	9.82704402515723e-05	0.000327568134171908	9.82704402515723e-05	0	0	0	0	6.55136268343816e-05	0.000196540880503145	0.000196540880503145	0.000229297693920335	k__Bacteria;p__Bacteroidetes;c__Sphingobacteriia;o__Sphingobacteriales;f__Chitinophagaceae;g__Chitinophaga
OTU_65	0	0	0	0	6.55136268343816e-05	0	9.82704402515723e-05	6.55136268343816e-05	6.55136268343816e-05	9.82704402515723e-05	0.000131027253668763	0	0	0.000917190775681342	3.27568134171908e-05	0.000196540880503145	0.00907363731656185	0.000327568134171908	0.000655136268343816	k__Bacteria;p__Cyanobacteria;c__unidentified_Cyanobacteria;o__SubsectionIII;f__FamilyI;g__unidentified_FamilyI;s__cf._Wilmottia_sp._CAWBG522
OTU_66	0	0	0	0	3.27568134171908e-05	3.27568134171908e-05	0	0	0	0	0	0.00294811320754717	0.0269916142557652	0	0	0	0	0	0	k__Bacteria;p__Bacteroidetes;c__Bacteroidia;o__Bacteroidales;f__Porphyromonadaceae
OTU_67	0	0	0	0	0	0	0	0	0	0	0	0.0269261006289308	0.00514281970649895	0	0	0	0	0	0	k__Bacteria;p__Proteobacteria;c__Gammaproteobacteria;o__Xanthomonadales;f__Xanthomonadaceae
OTU_68	0	0	0	0	0	6.55136268343816e-05	3.27568134171908e-05	0	6.55136268343816e-05	9.82704402515723e-05	3.27568134171908e-05	0.00704271488469602	0.0183438155136268	3.27568134171908e-05	6.55136268343816e-05	0.000131027253668763	0.000131027253668763	0.000196540880503145	0.000818920335429769	k__Bacteria;p__Proteobacteria;c__Gammaproteobacteria;o__Xanthomonadales;f__Xanthomonadaceae;g__Silanimonas;s__
OTU_69	0	0.000360324947589099	0.000458595387840671	0	9.82704402515723e-05	0.000327568134171908	0.000393081761006289	0.0014085429769392	0.000917190775681342	0.000949947589098532	0.000687893081761006	0.00583071278825996	0.00589622641509434	0.00183438155136268	0.00488076519916143	0.00111373165618449	0.00275157232704402	0.00268605870020964	0.00163784067085954	k__Bacteria;p__Proteobacteria;c__Alphaproteobacteria;o__Sphingomonadales;f__Sphingomonadaceae;g__Novosphingobium;s__Novosphingobium_aromaticivorans
OTU_70	0	0	3.27568134171908e-05	0	3.27568134171908e-05	0	0.000163784067085954	0.00137578616352201	0.00864779874213836	0.000163784067085954	6.55136268343816e-05	6.55136268343816e-05	6.55136268343816e-05	0.000163784067085954	9.82704402515723e-05	0.000294811320754717	0.000131027253668763	6.55136268343816e-05	0.000229297693920335	k__Bacteria;p__Proteobacteria;c__Deltaproteobacteria;o__Myxococcales
OTU_71	0	0	0	0	0.000818920335429769	0.000982704402515723	0.00085167714884696	0.00180162473794549	0.00085167714884696	0.00153957023060797	0.00114648846960168	0	0	0	0	0.00448768343815514	0.00157232704402516	0.00183438155136268	0.00409460167714885	k__Bacteria;p__Proteobacteria;c__Gammaproteobacteria;o__Pasteurellales;f__Pasteurellaceae
OTU_72	0	0	0	0	0.000491352201257862	0.000327568134171908	0.000229297693920335	0.000556865828092243	0.000655136268343816	0.000753406708595388	0.000720649895178197	0	0	0	0	0.00111373165618449	0.000917190775681342	0.00124475890985325	0.00484800838574424	k__Bacteria;p__Proteobacteria;c__Betaproteobacteria;o__Burkholderiales;f__Burkholderiaceae;g__Lautropia;s__
OTU_73	0	0	0.000786163522012579	0	0.000229297693920335	0.000327568134171908	0.000360324947589099	0.000229297693920335	0.000327568134171908	0.000393081761006289	0.000229297693920335	0.00134302935010482	0.00222746331236897	0.0021291928721174	0.0102528825995807	0.00357049266247379	0.00307914046121593	0.00468422431865828	0.00976153039832285	k__Bacteria;p__Nitrospirae;c__Nitrospira;o__Nitrospirales;f__Nitrospiraceae;g__unidentified_Nitrospiraceae
OTU_74	0	0	6.55136268343816e-05	0	6.55136268343816e-05	0.000262054507337526	0.000229297693920335	0.000327568134171908	0.000229297693920335	0.000393081761006289	0.000163784067085954	0.000262054507337526	0.000524109014675052	0.00357049266247379	0.00262054507337526	0.00474973794549266	0.00245676100628931	0.00245676100628931	0.00167059748427673	k__Bacteria;p__Proteobacteria;c__Alphaproteobacteria;o__Rhizobiales;f__Xanthobacteraceae
OTU_75	0	0	0	0	0.000163784067085954	0.000327568134171908	0.000131027253668763	0.000360324947589099	0.000294811320754717	0.000556865828092243	0.000294811320754717	0	0	9.82704402515723e-05	0.000491352201257862	0.000687893081761006	0.00121200209643606	0.00173611111111111	0.0103183962264151	k__Bacteria;p__Proteobacteria;c__Alphaproteobacteria;o__Rhodospirillales;f__Rhodospirillaceae
OTU_76	0	0	0	0	0.000163784067085954	0.000393081761006289	0.000262054507337526	0.000196540880503145	0.000327568134171908	0.000818920335429769	0.000262054507337526	6.55136268343816e-05	0	0.00235849056603774	0.00265330188679245	0.0017688679245283	0.00281708595387841	0.00160508385744235	0.00216194968553459	k__Bacteria;p__Bacteroidetes;c__Sphingobacteriia;o__Sphingobacteriales;f__Chitinophagaceae;g__;s__
OTU_77	0	0	0	0	0.000163784067085954	0.000327568134171908	0.000163784067085954	0.000294811320754717	0.000327568134171908	0.00042583857442348	0.000229297693920335	9.82704402515723e-05	0	0.00733752620545073	0.00556865828092243	0.00281708595387841	0.00235849056603774	0.00330843815513627	0.00127751572327044	k__Bacteria;p__Nitrospirae;c__Nitrospira;o__Nitrospirales;f__0319-6A21;g__;s__
OTU_78	0	3.27568134171908e-05	0	0	0.000163784067085954	0.000262054507337526	3.27568134171908e-05	0.000229297693920335	0.000163784067085954	0.000949947589098532	0.00406184486373166	0	0.00599449685534591	0.000131027253668763	0.000131027253668763	0.000229297693920335	0.00042583857442348	0.000393081761006289	0.000327568134171908	k__Bacteria;p__Proteobacteria;c__Betaproteobacteria;o__Rhodocyclales;f__Rhodocyclaceae;g__Azospira;s__Azospira_oryzae
OTU_79	0	0	0	0	0.00343946540880503	0.0010809748427673	0.00632206498951782	3.27568134171908e-05	0	0	0.000884433962264151	0	0	0	0	0	0.00193265199161426	0.00235849056603774	0.00376703354297694	k__Bacteria;p__Proteobacteria;c__Epsilonproteobacteria;o__Campylobacterales;f__Campylobacteraceae;g__Arcobacter
OTU_80	0	0	6.55136268343816e-05	0	0.000131027253668763	0.000229297693920335	0.000196540880503145	0.000294811320754717	0.000262054507337526	0.000229297693920335	0.000229297693920335	0.000589622641509434	0.000556865828092243	0.000589622641509434	0.00622379454926625	0.00343946540880503	0.00196540880503145	0.00271881551362683	0.00350497903563941	k__Bacteria;p__Nitrospirae;c__Nitrospira;o__Nitrospirales;f__Nitrospiraceae;g__unidentified_Nitrospiraceae;s__Nitrospira_japonica
OTU_81	0	0	3.27568134171908e-05	0	0	0	0	0	0	0	0	0.00687893081761006	0.0190317085953878	0	0	0	0	0	0	k__Bacteria;p__Cyanobacteria;c__unidentified_Cyanobacteria;o__SubsectionIII;f__FamilyI;g__Leptolyngbya
OTU_82	0	0	0	0	0	0	0	0	0	0	3.27568134171908e-05	0.009958071278826	0.0140526729559748	0	0	0	6.55136268343816e-05	0	0	k__Bacteria;p__Cyanobacteria;c__unidentified_Cyanobacteria;o__SubsectionI;f__FamilyI
OTU_83	0	0	0	0	0.000131027253668763	0.000491352201257862	0.000131027253668763	0.000360324947589099	0.000393081761006289	0.000524109014675052	0.000294811320754717	0	0	0.00127751572327044	0.00271881551362683	0.0017688679245283	0.00131027253668763	0.00262054507337526	0.0035377358490566	k__Bacteria;p__Bacteroidetes;c__Cytophagia;o__Cytophagales;f__Cytophagaceae;g__Chryseolinea;s__
OTU_84	0	0	0	0	0.00186713836477987	0.00235849056603774	0.00153957023060797	9.82704402515723e-05	6.55136268343816e-05	0.000163784067085954	0.00117924528301887	0	0	0	0	0.000294811320754717	0.00147405660377359	3.27568134171908e-05	0.000786163522012579	k__Bacteria;p__Bacteroidetes;c__Bacteroidia;o__Bacteroidales;f__Porphyromonadaceae;g__Paludibacter;s__
OTU_85	0	6.55136268343816e-05	0.0131027253668763	0	6.55136268343816e-05	3.27568134171908e-05	6.55136268343816e-05	6.55136268343816e-05	3.27568134171908e-05	6.55136268343816e-05	0.000786163522012579	0.000196540880503145	0.000196540880503145	0	0.000196540880503145	0.000229297693920335	0.000196540880503145	0.000262054507337526	0.000163784067085954	k__Bacteria;p__Proteobacteria;c__Alphaproteobacteria;o__Sphingomonadales;f__Sphingomonadaceae
OTU_86	0	0	6.55136268343816e-05	0	6.55136268343816e-05	3.27568134171908e-05	0	6.55136268343816e-05	6.55136268343816e-05	3.27568134171908e-05	3.27568134171908e-05	3.27568134171908e-05	0	0	0	0.000196540880503145	0.00848401467505241	0.000262054507337526	0.000262054507337526	k__Bacteria;p__Cyanobacteria;c__unidentified_Cyanobacteria;o__SubsectionIII;f__FamilyI;g__Microcoleus;s__Persicaria_minor
OTU_87	0	0	0	0	0.00687893081761006	0.000196540880503145	0.000524109014675052	0.000360324947589099	0.000196540880503145	0.000229297693920335	0.00042583857442348	0	0	0	0	0.000687893081761006	0.000229297693920335	0.000262054507337526	0.000294811320754717	k__Bacteria;p__Proteobacteria;c__Gammaproteobacteria;o__Alteromonadales;f__Shewanellaceae;g__Shewanella;s__Shewanella_algae
OTU_88	0	0	0	0	0.000196540880503145	0.000458595387840671	0.000360324947589099	0.00982704402515723	0.000327568134171908	0.000753406708595388	0.000360324947589099	0	0	0	0	0.00222746331236897	0.000982704402515723	0.0074685534591195	0.00347222222222222	k__Bacteria;p__Firmicutes;c__Negativicutes;o__Selenomonadales;f__Veillonellaceae;g__Selenomonas_3
OTU_89	0	0.000491352201257862	0.000360324947589099	0	3.27568134171908e-05	0.000262054507337526	0.000720649895178197	0.000294811320754717	0.000393081761006289	0.00412735849056604	0.000982704402515723	0	0	0	0	0.000524109014675052	0.000262054507337526	0.000458595387840671	0.000556865828092243	k__Bacteria;p__Proteobacteria;c__Alphaproteobacteria;o__Rhizobiales
OTU_90	0	0	0	0	0.000131027253668763	6.55136268343816e-05	9.82704402515723e-05	6.55136268343816e-05	0.000131027253668763	0.000163784067085954	0.00379979035639413	0.0225366876310273	0.00324292452830189	0	0	0.000360324947589099	0.000131027253668763	0.000393081761006289	0.000163784067085954	k__Bacteria;p__Proteobacteria;c__Betaproteobacteria;o__Neisseriales;f__Neisseriaceae;g__Chromobacterium;s__
OTU_91	0	0	0.000327568134171908	0	0.000229297693920335	0.00137578616352201	0.000229297693920335	0.000327568134171908	0.00042583857442348	0.00147405660377359	0.000720649895178197	0.0130699685534591	0.0107769916142558	0.00304638364779874	0.00337395178197065	0.000687893081761006	0.00232573375262055	0.00134302935010482	0.00144129979035639	k__Bacteria;p__Proteobacteria;c__Alphaproteobacteria;o__Rhodobacterales;f__Rhodobacteraceae
OTU_92	0.000491352201257862	0.00370151991614256	0.00343946540880503	0.00150681341719078	0.00841850104821803	0.000262054507337526	0.000262054507337526	0.000294811320754717	0.000262054507337526	0.000327568134171908	0.000229297693920335	0.00101546121593291	0.00599449685534591	0.000818920335429769	9.82704402515723e-05	0.000491352201257862	0.000589622641509434	0.00042583857442348	0.00042583857442348	k__Bacteria;p__Proteobacteria;c__Gammaproteobacteria;o__Oceanospirillales;f__Halomonadaceae;g__Halomonas
OTU_93	0	0	0	0	3.27568134171908e-05	6.55136268343816e-05	3.27568134171908e-05	0	3.27568134171908e-05	9.82704402515723e-05	3.27568134171908e-05	3.27568134171908e-05	0	0.000818920335429769	0	0.000294811320754717	0.00619103773584906	0.000163784067085954	0.000556865828092243	k__Bacteria;p__Cyanobacteria;c__unidentified_Cyanobacteria;o__SubsectionIII;f__FamilyI;g__Phormidium;s__Microcoleus_sp._PCC_7113
OTU_94	0	0	0.0153629454926625	0	3.27568134171908e-05	0	0	0	0	6.55136268343816e-05	0	3.27568134171908e-05	9.82704402515723e-05	0	9.82704402515723e-05	6.55136268343816e-05	3.27568134171908e-05	3.27568134171908e-05	0	k__Bacteria;p__Actinobacteria;c__unidentified_Actinobacteria;o__Micrococcales;f__Micrococcaceae;g__Paenarthrobacter;s__Paenarthrobacter_nitroguajacolicus
OTU_95	0	0	0	0	0.000163784067085954	0.000753406708595388	0.000131027253668763	0.00127751572327044	0.000458595387840671	0.000524109014675052	0.000294811320754717	0	0	0	0	0.00360324947589099	0.000327568134171908	0.00438941299790356	0.00134302935010482	k__Bacteria;p__Bacteroidetes;c__Bacteroidia;o__Bacteroidales;f__Prevotellaceae;g__Prevotella_7;s__Prevotella_melaninogenica
OTU_96	0	0	0	0	9.82704402515723e-05	0.000196540880503145	0.000163784067085954	0.000163784067085954	0.000196540880503145	0.000360324947589099	0.000163784067085954	6.55136268343816e-05	9.82704402515723e-05	0.00209643605870021	0.00124475890985325	0.00209643605870021	0.00242400419287212	0.00173611111111111	0.000524109014675052	k__Bacteria;p__Verrucomicrobia;c__OPB35_soil_group;o__;f__;g__;s__
OTU_97	0	0	0	0	0	0	0	6.55136268343816e-05	0	0	0	0	0	0.00127751572327044	0.000687893081761006	0.00153957023060797	0.00111373165618449	0.00442216981132075	9.82704402515723e-05	k__Archaea;p__Thaumarchaeota;c__.SCG.;o__;f__;g__;s__
OTU_98	0	0	0	0	3.27568134171908e-05	0.000131027253668763	3.27568134171908e-05	0.000556865828092243	3.27568134171908e-05	6.55136268343816e-05	3.27568134171908e-05	0	0	0	0	0.000229297693920335	3.27568134171908e-05	0.00864779874213836	0.00363600628930818	k__Bacteria;p__Fusobacteria;c__Fusobacteriia;o__Fusobacteriales;f__Leptotrichiaceae;g__Leptotrichia;s__Leptotrichia_shahii
OTU_99	0	0	0.0146095387840671	0	0	0	0	0	0	0	0	0.000262054507337526	0.000262054507337526	0	0	0	0	0	0	k__Bacteria;p__Proteobacteria;c__Gammaproteobacteria;o__Pseudomonadales;f__Pseudomonadaceae;g__Pseudomonas;s__Pseudomonas_psychrotolerans
OTU_100	0	0	0	0	6.55136268343816e-05	3.27568134171908e-05	3.27568134171908e-05	3.27568134171908e-05	0	6.55136268343816e-05	6.55136268343816e-05	0	0	0	0	0.000196540880503145	0.000786163522012579	9.82704402515723e-05	0.00969601677148847	k__Bacteria;p__Cyanobacteria;c__unidentified_Cyanobacteria;o__SubsectionIII;f__FamilyI
OTU_101	0	0	0	0	0.000556865828092243	0.000491352201257862	0.000327568134171908	0.000294811320754717	0.000524109014675052	0.000917190775681342	0.000327568134171908	0.000687893081761006	0.000491352201257862	0.00117924528301887	0.00448768343815514	0.000622379454926625	0.00144129979035639	0.00252227463312369	0.00183438155136268	k__Bacteria;p__Proteobacteria;c__Betaproteobacteria;o__Methylophilales;f__Methylophilaceae;g__Methylotenera;s__
OTU_102	0	0	0	0	0.000327568134171908	0.000294811320754717	0.000163784067085954	0.000262054507337526	0.000491352201257862	0.000458595387840671	0.000327568134171908	6.55136268343816e-05	0	0.00445492662473795	0.0028498427672956	0.00347222222222222	0.00203092243186583	0.00360324947589099	0.000982704402515723	k__Bacteria;p__Proteobacteria;c__Deltaproteobacteria;o__Desulfurellales;f__Desulfurellaceae;g__H16;s__
OTU_103	0	0	0	0	0.000131027253668763	0.000327568134171908	0.000196540880503145	0.00042583857442348	0.000327568134171908	0.000491352201257862	0.000196540880503145	0.000163784067085954	0.000294811320754717	0.00556865828092243	0.00304638364779874	0.00877882599580713	0.00183438155136268	0.00222746331236897	0.00124475890985325	k__Bacteria;p__Nitrospirae;c__Nitrospira;o__Nitrospirales;f__Nitrospiraceae;g__;s__
OTU_104	0	0	6.55136268343816e-05	0	0	0	0	0	0	0	0	0.018376572327044	0.0109735324947589	0	0	0	0	0	0	k__Bacteria;p__Proteobacteria;c__Alphaproteobacteria;o__Rhodospirillales;f__Acetobacteraceae
OTU_105	0	0	0	0	0	0	0	0	0	0	0	0	0	0.0189661949685535	0	0	0	0	0	k__Bacteria;p__Cyanobacteria;c__Chloroplast;o__unidentified_Chloroplast;f__unidentified_Chloroplast;g__unidentified_Chloroplast
OTU_106	0	0	0	0	0.000163784067085954	0.000262054507337526	9.82704402515723e-05	0.000196540880503145	0.000393081761006289	0.000491352201257862	0.000294811320754717	6.55136268343816e-05	6.55136268343816e-05	0.0010482180293501	0.00157232704402516	0.00147405660377359	0.00651860587002096	0.00412735849056604	0.00147405660377359	k__Bacteria;p__Verrucomicrobia;c__Spartobacteria;o__Chthoniobacterales;f__DA101_soil_group;g__;s__
OTU_107	0	0	0	0	6.55136268343816e-05	9.82704402515723e-05	0	0.000196540880503145	0.000229297693920335	0.000229297693920335	0.000262054507337526	6.55136268343816e-05	3.27568134171908e-05	0.00268605870020964	0.0021291928721174	0.00232573375262055	0.0010482180293501	0.00137578616352201	0.000622379454926625	k__Bacteria;p__Proteobacteria;c__Alphaproteobacteria;o__Rhodospirillales;f__MND8;g__;s__
OTU_108	9.82704402515723e-05	0.0100563417190776	0.00668238993710692	0.000294811320754717	0	6.55136268343816e-05	9.82704402515723e-05	0	0	3.27568134171908e-05	3.27568134171908e-05	0	6.55136268343816e-05	0	9.82704402515723e-05	0.000131027253668763	0	0	0	k__Bacteria;p__Proteobacteria;c__Alphaproteobacteria;o__Rhizobiales;f__Brucellaceae;g__Brucella;s__
OTU_109	0	0	0	0	3.27568134171908e-05	0.00196540880503145	0.00170335429769392	0.00255503144654088	0.00167059748427673	0.00606001048218029	0.00144129979035639	0	0	0	0	0.00209643605870021	0.00357049266247379	0.000786163522012579	6.55136268343816e-05	k__Bacteria;p__Proteobacteria;c__Deltaproteobacteria;o__Desulfovibrionales;f__Desulfomicrobiaceae;g__Desulfomicrobium;s__
OTU_110	0	0	0	0	0.000131027253668763	0.00157232704402516	0.000458595387840671	0.000622379454926625	0.00180162473794549	0.0014085429769392	0.00173611111111111	0	0	0	0	0.000294811320754717	0.00265330188679245	0.000556865828092243	0.000262054507337526	k__Bacteria;p__Bacteroidetes;c__Bacteroidia;o__Bacteroidales;f__Rikenellaceae;g__vadinBC27_wastewater-sludge_group;s__
OTU_111	0	0	0	0	0.000262054507337526	0.000262054507337526	0.000327568134171908	0.00170335429769392	0.000163784067085954	0.000524109014675052	0.000294811320754717	0	0	0	0	0.000622379454926625	0.000458595387840671	0.00232573375262055	0.00504454926624738	k__Bacteria;p__Proteobacteria;c__Gammaproteobacteria;o__Cardiobacteriales;f__Cardiobacteriaceae;g__Cardiobacterium;s__Cardiobacterium_valvarum
OTU_112	0	0	0	0	0	0	0	0	0	0	0	0.00684617400419287	0.0112355870020964	0	0	0	0	0	0	k__Bacteria
OTU_113	0	6.55136268343816e-05	0	0	6.55136268343816e-05	9.82704402515723e-05	3.27568134171908e-05	3.27568134171908e-05	0.000131027253668763	6.55136268343816e-05	0.00438941299790356	0	0	0	0	0.000294811320754717	0.000360324947589099	0.000327568134171908	0.000196540880503145	k__Bacteria;p__Firmicutes;c__Negativicutes;o__Selenomonadales;f__Veillonellaceae
OTU_114	0	0	0	0	6.55136268343816e-05	0.000655136268343816	9.82704402515723e-05	0.000556865828092243	0.000884433962264151	0.00317741090146751	0.000196540880503145	0	0	0	0	0.00131027253668763	0.00170335429769392	6.55136268343816e-05	0	k__Bacteria;p__Bacteroidetes;c__Bacteroidetes_vadinHA17;o__;f__;g__;s__
OTU_115	0	0	0	0	6.55136268343816e-05	6.55136268343816e-05	0.000163784067085954	0.000196540880503145	0.000163784067085954	0.000196540880503145	0.000229297693920335	3.27568134171908e-05	9.82704402515723e-05	0.00271881551362683	0.00271881551362683	0.000786163522012579	0.00150681341719078	0.00209643605870021	0.00147405660377359	k__Bacteria;p__Proteobacteria;c__Alphaproteobacteria;o__Rhodospirillales;f__Rhodospirillaceae
OTU_116	0	9.82704402515723e-05	0	0	3.27568134171908e-05	0.000327568134171908	0.000163784067085954	0.000622379454926625	6.55136268343816e-05	0.000196540880503145	0.00193265199161426	3.27568134171908e-05	0.00127751572327044	0	0	0.000753406708595388	0.00196540880503145	0.00232573375262055	0.000163784067085954	k__Bacteria;p__Proteobacteria;c__Betaproteobacteria;o__Rhodocyclales;f__Rhodocyclaceae;g__Zoogloea;s__
OTU_117	0	0	0	0	0.000131027253668763	0.00334119496855346	0.000163784067085954	0.000294811320754717	0.000196540880503145	0.000458595387840671	0.000163784067085954	0	0	0	0	0.000229297693920335	0.000196540880503145	0.000294811320754717	0.000262054507337526	k__Bacteria;p__Bacteroidetes;c__Bacteroidia;o__Bacteroidales;f__Porphyromonadaceae;g__Odoribacter
OTU_118	0	0	0	0	6.55136268343816e-05	6.55136268343816e-05	0.000131027253668763	0.000131027253668763	0.000196540880503145	6.55136268343816e-05	6.55136268343816e-05	3.27568134171908e-05	0	0.00448768343815514	0.00255503144654088	0.000786163522012579	0.000917190775681342	0.0017688679245283	0.000393081761006289	k__Bacteria;p__Gemmatimonadetes;c__unidentified_Gemmatimonadetes;o__Gemmatimonadales;f__Gemmatimonadaceae;g__;s__
OTU_119	0	0	0	0	0	0	0	0	0	0	0	0.00576519916142558	0.0116614255765199	0	0	0	0	0	0	k__Bacteria;p__Proteobacteria;c__Gammaproteobacteria;o__Enterobacteriales;f__Enterobacteriaceae;g__Buchnera
OTU_120	0	0	9.82704402515723e-05	0	0.000229297693920335	0.000294811320754717	0.000262054507337526	0.000491352201257862	0.000524109014675052	0.000491352201257862	0.00042583857442348	6.55136268343816e-05	0.000163784067085954	0.00632206498951782	0.004979035639413	0.0114321278825996	0.00773060796645702	0.00484800838574424	0.00183438155136268	k__Bacteria;p__Acidobacteria;c__Subgroup_6
OTU_121	0	0	0	0	0.000524109014675052	6.55136268343816e-05	3.27568134171908e-05	3.27568134171908e-05	0	0	0.000884433962264151	0	0	0	0	0	0.00327568134171908	0.00435665618448637	0.0010482180293501	k__Bacteria;p__Bacteroidetes;c__Bacteroidia;o__Bacteroidales;f__Bacteroidaceae;g__Bacteroides;s__Bacteroides_graminisolvens
OTU_122	0	0	0.000720649895178197	0	0	0	0	0	3.27568134171908e-05	0	0	0.00170335429769392	0.0141837002096436	0	0	0	0	0	3.27568134171908e-05	k__Bacteria;p__Proteobacteria;c__Betaproteobacteria;o__Burkholderiales
OTU_123	0	0	0	0	0	6.55136268343816e-05	0	0	0	6.55136268343816e-05	6.55136268343816e-05	0	0	0.00668238993710692	3.27568134171908e-05	0.00661687631027254	0.000884433962264151	0.00167059748427673	0	k__Archaea;p__Thaumarchaeota;c__;o__;f__;g__;s__
OTU_124	0	0	0	0	3.27568134171908e-05	0	0	9.82704402515723e-05	0	3.27568134171908e-05	3.27568134171908e-05	0.000720649895178197	3.27568134171908e-05	6.55136268343816e-05	0.0171973270440252	0	3.27568134171908e-05	6.55136268343816e-05	0.000196540880503145	k__Bacteria;p__Bacteroidetes;c__Flavobacteriia;o__Flavobacteriales;f__Flavobacteriaceae;g__Flavobacterium
OTU_125	0	0	3.27568134171908e-05	0	9.82704402515723e-05	0.000196540880503145	9.82704402515723e-05	0.000131027253668763	0.000196540880503145	0.000294811320754717	0.000196540880503145	3.27568134171908e-05	0	0.00452044025157233	0.00268605870020964	0.00173611111111111	0.00111373165618449	0.00111373165618449	0.000687893081761006	k__Bacteria;p__Proteobacteria;c__Gammaproteobacteria;o__Xanthomonadales;f__;g__;s__
OTU_126	0	0	0	0	0.000196540880503145	0.00042583857442348	0.000196540880503145	0.000229297693920335	0.000458595387840671	0.00042583857442348	0.000327568134171908	0.000589622641509434	0.00160508385744235	0.00281708595387841	0.0053393605870021	0.00281708595387841	0.00304638364779874	0.00507730607966457	0.00556865828092243	k__Bacteria;p__Proteobacteria;c__Alphaproteobacteria;o__Rhizobiales
OTU_127	0	0	0	0	0.000589622641509434	0.000360324947589099	0.000622379454926625	0.00183438155136268	0.000360324947589099	0.000818920335429769	0.000818920335429769	0	0	0	0	0.00124475890985325	0.00150681341719078	0.00376703354297694	0.00304638364779874	k__Bacteria;p__Proteobacteria;c__Epsilonproteobacteria;o__Campylobacterales;f__Campylobacteraceae;g__Campylobacter;s__Campylobacter_gracilis
OTU_128	0	0	0	0	6.55136268343816e-05	0.000229297693920335	3.27568134171908e-05	0.00517557651991614	0.000262054507337526	0.000262054507337526	6.55136268343816e-05	0	0	0	0	0.00042583857442348	9.82704402515723e-05	0.0115303983228512	0.00383254716981132	k__Bacteria;p__Fusobacteria;c__Fusobacteriia;o__Fusobacteriales;f__Leptotrichiaceae;g__Leptotrichia;s__Leptotrichia_sp._oral_clone_IK040
OTU_129	0	0	0	0	3.27568134171908e-05	0	6.55136268343816e-05	0.000229297693920335	3.27568134171908e-05	0.00275157232704402	0.00150681341719078	0	0	0	0	3.27568134171908e-05	0.000949947589098532	0.000229297693920335	6.55136268343816e-05	k__Bacteria;p__Verrucomicrobia;c__WCHB1-41;o__;f__;g__;s__
OTU_130	0	0	0	0	3.27568134171908e-05	6.55136268343816e-05	0.000589622641509434	3.27568134171908e-05	6.55136268343816e-05	0	0.000917190775681342	0	0	0	0	6.55136268343816e-05	0.00216194968553459	0.00255503144654088	0.000655136268343816	k__Bacteria;p__Proteobacteria;c__Epsilonproteobacteria;o__Campylobacterales;f__Campylobacteraceae;g__Sulfurospirillum;s__Sulfurospirillum_sp._UCH001
OTU_131	0.000163784067085954	0	0.000393081761006289	0	0.00042583857442348	0.000360324947589099	0.000589622641509434	0.000196540880503145	0.000327568134171908	0.000622379454926625	0.0017688679245283	0.000687893081761006	0.00376703354297694	0.00117924528301887	0.00907363731656185	0.00350497903563941	0.00160508385744235	0.0010809748427673	0.000556865828092243	k__Bacteria;p__Proteobacteria;c__Gammaproteobacteria;o__Pseudomonadales;f__Pseudomonadaceae;g__Pseudomonas;s__Pseudomonas_alcaligenes
OTU_132	0	0	0	0	6.55136268343816e-05	0.000360324947589099	0	0	0.000622379454926625	0.0046187106918239	9.82704402515723e-05	0	0	0	0	0.000196540880503145	3.27568134171908e-05	3.27568134171908e-05	3.27568134171908e-05	k__Bacteria;p__Proteobacteria;c__Gammaproteobacteria;o__Xanthomonadales;f__Xanthomonadaceae;g__Arenimonas
OTU_133	0	0	3.27568134171908e-05	0	3.27568134171908e-05	9.82704402515723e-05	6.55136268343816e-05	9.82704402515723e-05	0.000163784067085954	0.00357049266247379	9.82704402515723e-05	0	6.55136268343816e-05	0	0	0.000294811320754717	0.000229297693920335	0.000196540880503145	0.000294811320754717	k__Bacteria;p__Proteobacteria;c__Alphaproteobacteria;o__Rhizobiales;f__Methylocystaceae;g__Pleomorphomonas;s__
OTU_134	0	0	0	0	3.27568134171908e-05	0.000720649895178197	0.00111373165618449	0.000196540880503145	9.82704402515723e-05	0.00124475890985325	0.000655136268343816	0	0	0	0	0.00127751572327044	0.0010809748427673	3.27568134171908e-05	3.27568134171908e-05	k__Bacteria;p__Bacteroidetes;c__Bacteroidia;o__Bacteroidales;f__M2PB4-65_termite_group;g__;s__
OTU_135	0	0	0	0	6.55136268343816e-05	0.000163784067085954	9.82704402515723e-05	0	0.000163784067085954	0.000196540880503145	9.82704402515723e-05	0.00504454926624738	0.0021291928721174	0.00291535639412998	0.000655136268343816	0.000163784067085954	0.0010809748427673	0.000884433962264151	0.000196540880503145	k__Bacteria;p__Bacteroidetes;c__Sphingobacteriia;o__Sphingobacteriales;f__Chitinophagaceae;g__Lacibacter;s__
OTU_136	0	0.000262054507337526	0.00802541928721174	0	3.27568134171908e-05	0.000589622641509434	0.000131027253668763	9.82704402515723e-05	0.000229297693920335	0.000622379454926625	0.000818920335429769	0.000196540880503145	6.55136268343816e-05	0.000229297693920335	0.000262054507337526	0.000491352201257862	0.000360324947589099	0.000196540880503145	0.000818920335429769	k__Bacteria;p__Proteobacteria;c__Alphaproteobacteria;o__Rhodobacterales;f__Rhodobacteraceae
OTU_137	0	3.27568134171908e-05	0.000360324947589099	0.000131027253668763	6.55136268343816e-05	0.000294811320754717	0.000196540880503145	0.000229297693920335	0.000360324947589099	0.000491352201257862	0.000131027253668763	0.00252227463312369	0.00281708595387841	0.00144129979035639	0.00563417190775681	0.000687893081761006	0.00222746331236897	0.00265330188679245	0.00157232704402516	k__Bacteria;p__Proteobacteria;c__Alphaproteobacteria;o__Rhizobiales;f__Bradyrhizobiaceae;g__Bradyrhizobium;s__Bradyrhizobium_elkanii
OTU_138	0	0	0	0	0	0	0	6.55136268343816e-05	0	0	3.27568134171908e-05	0	0	0	0	0.000393081761006289	3.27568134171908e-05	0.0046187106918239	0.00560141509433962	k__Bacteria;p__Actinobacteria;c__unidentified_Actinobacteria;o__Micrococcales;f__Micrococcaceae;g__Rothia
OTU_139	0	0	0	0	6.55136268343816e-05	0	9.82704402515723e-05	3.27568134171908e-05	0	0	0.00275157232704402	0	0	0	0	3.27568134171908e-05	0.00199816561844864	0.000131027253668763	0.000163784067085954	k__Bacteria;p__Proteobacteria;c__Betaproteobacteria;o__Neisseriales;f__Neisseriaceae;g__Aquaspirillum;s__Aquaspirillum_serpens
OTU_140	0	0	0	0	0	0	0	0	0	0	0	0.0140199161425577	0.00173611111111111	0	0	0	0	0	0	k__Bacteria;p__Proteobacteria;c__Alphaproteobacteria;o__Rickettsiales;f__Mitochondria;g__unidentified_Mitochondria
OTU_141	9.82704402515723e-05	0.00150681341719078	0.00134302935010482	9.82704402515723e-05	3.27568134171908e-05	0	3.27568134171908e-05	0	0	9.82704402515723e-05	0	0.000524109014675052	0.0115631551362683	3.27568134171908e-05	0.000294811320754717	6.55136268343816e-05	3.27568134171908e-05	3.27568134171908e-05	3.27568134171908e-05	k__Bacteria;p__Proteobacteria;c__Gammaproteobacteria;o__Pseudomonadales;f__Pseudomonadaceae;g__Pseudomonas;s__Pseudomonas_citronellolis
OTU_142	0	0	3.27568134171908e-05	0	0.000131027253668763	0.000294811320754717	9.82704402515723e-05	0.000131027253668763	0.000360324947589099	0.000458595387840671	0.000163784067085954	3.27568134171908e-05	0	0	0.000327568134171908	0.000262054507337526	0.000393081761006289	0.000524109014675052	0.00501179245283019	k__Bacteria;p__Bacteroidetes;c__Sphingobacteriia;o__Sphingobacteriales;f__Chitinophagaceae;g__Flavitalea;s__
OTU_143	0	0	0	0	9.82704402515723e-05	0.00209643605870021	0.000917190775681342	0.000556865828092243	0.000982704402515723	0.000687893081761006	0.000131027253668763	0	0	0	0	0	3.27568134171908e-05	9.82704402515723e-05	0.000393081761006289	k__Bacteria;p__Bacteroidetes;c__Bacteroidia;o__Bacteroidales;f__Rikenellaceae;g__vadinBC27_wastewater-sludge_group;s__Clostridium_sp._6-44
OTU_144	0	0	0	0	0.000163784067085954	0.000327568134171908	0.000131027253668763	0.000720649895178197	0.000294811320754717	0.000720649895178197	0.000294811320754717	0	0	0	0	0.000917190775681342	0.000556865828092243	0.00111373165618449	0.00222746331236897	k__Bacteria;p__Firmicutes;c__Clostridia;o__Clostridiales;f__Lachnospiraceae;g__Lachnoanaerobaculum;s__
OTU_145	0	0	0.000131027253668763	0	0.00042583857442348	3.27568134171908e-05	0	3.27568134171908e-05	3.27568134171908e-05	6.55136268343816e-05	0.000655136268343816	0.00337395178197065	0.0108425052410901	0	3.27568134171908e-05	0.000131027253668763	3.27568134171908e-05	6.55136268343816e-05	0.000163784067085954	k__Bacteria;p__Proteobacteria;c__Betaproteobacteria;o__Burkholderiales;f__Oxalobacteraceae;g__Undibacterium
OTU_146	0	0.000196540880503145	0.0024895178197065	0	9.82704402515723e-05	0.000262054507337526	0.000458595387840671	0.000524109014675052	0.000655136268343816	0.00242400419287212	0.000294811320754717	0.000294811320754717	3.27568134171908e-05	0.000196540880503145	0.000491352201257862	0.00131027253668763	0.000327568134171908	0.000393081761006289	0.000393081761006289	k__Bacteria;p__Proteobacteria;c__Alphaproteobacteria;o__Rhizobiales;f__Bradyrhizobiaceae;g__Bosea;s__
OTU_147	0	0.00153957023060797	0	0	0.000131027253668763	0.000163784067085954	9.82704402515723e-05	0.000131027253668763	9.82704402515723e-05	0.00252227463312369	0.000131027253668763	0.000655136268343816	6.55136268343816e-05	3.27568134171908e-05	0.000196540880503145	0.000229297693920335	0.000229297693920335	0.000196540880503145	0.000327568134171908	k__Bacteria;p__Bacteroidetes;c__Sphingobacteriia;o__Sphingobacteriales;f__Chitinophagaceae;g__Taibaiella;s__
OTU_148	0	0	0	0	3.27568134171908e-05	0.000163784067085954	3.27568134171908e-05	9.82704402515723e-05	3.27568134171908e-05	0.000229297693920335	0.000196540880503145	0	3.27568134171908e-05	0.00524109014675052	0.00170335429769392	0.00448768343815514	0.00150681341719078	0.00180162473794549	0.000393081761006289	k__Bacteria;p__Acidobacteria;c__Subgroup_6;o__;f__;g__;s__
OTU_149	0	0	0	0	9.82704402515723e-05	9.82704402515723e-05	9.82704402515723e-05	0.000131027253668763	0.000229297693920335	0.000229297693920335	0.000196540880503145	0	0	0.0010482180293501	0.00327568134171908	0.00186713836477987	0.000458595387840671	0.00245676100628931	0.000491352201257862	k__Bacteria;p__Proteobacteria;c__Betaproteobacteria
OTU_150	0	0	0	0	0	0	0	3.27568134171908e-05	0	0	0	0	0	6.55136268343816e-05	0	6.55136268343816e-05	0.00383254716981132	6.55136268343816e-05	0.0014085429769392	k__Bacteria;p__Proteobacteria;c__Alphaproteobacteria;o__Rickettsiales;f__Mitochondria
OTU_151	0	0	0	0	3.27568134171908e-05	0	6.55136268343816e-05	0	0	9.82704402515723e-05	0.000131027253668763	0.00599449685534591	0.00864779874213836	0.000524109014675052	0.00111373165618449	3.27568134171908e-05	0.000229297693920335	0.000163784067085954	0.000393081761006289	k__Bacteria;p__Proteobacteria;c__Betaproteobacteria;o__Burkholderiales;f__Comamonadaceae;g__Inhella;s__
OTU_152	0	0	0	0	9.82704402515723e-05	0.00327568134171908	9.82704402515723e-05	0.000131027253668763	6.55136268343816e-05	9.82704402515723e-05	0.000131027253668763	0	0	0	0	0.000294811320754717	6.55136268343816e-05	0.000163784067085954	9.82704402515723e-05	k__Bacteria;p__Proteobacteria;c__Gammaproteobacteria;o__Enterobacteriales;f__Enterobacteriaceae;g__Edwardsiella;s__
OTU_153	0	0	0	0	0	0	0	3.27568134171908e-05	0	0	0	0.0121527777777778	0.00186713836477987	0	0	6.55136268343816e-05	0.000196540880503145	9.82704402515723e-05	0	k__Bacteria;p__Cyanobacteria;c__Chloroplast;o__unidentified_Chloroplast;f__unidentified_Chloroplast;g__unidentified_Chloroplast
OTU_154	0	0	0	0	3.27568134171908e-05	3.27568134171908e-05	3.27568134171908e-05	3.27568134171908e-05	6.55136268343816e-05	6.55136268343816e-05	3.27568134171908e-05	9.82704402515723e-05	0	0.00131027253668763	0.000393081761006289	0.000163784067085954	0.00265330188679245	0.000360324947589099	0.000196540880503145	k__Bacteria;p__Cyanobacteria
OTU_155	0	0	3.27568134171908e-05	0	0.000131027253668763	0.000229297693920335	0.000131027253668763	0.000393081761006289	0.000262054507337526	0.000556865828092243	0.000262054507337526	0	0	0.00422562893081761	0.00252227463312369	0.0107442348008386	0.00330843815513627	0.00278432914046122	0.00131027253668763	k__Bacteria;p__Acidobacteria;c__Subgroup_6;o__;f__;g__;s__
OTU_156	0	0	6.55136268343816e-05	0	0	9.82704402515723e-05	0	0	0	3.27568134171908e-05	0	0.00180162473794549	0.0101873689727463	0	0	0	3.27568134171908e-05	6.55136268343816e-05	9.82704402515723e-05	k__Bacteria;p__Bacteroidetes;c__Bacteroidia;o__Bacteroidales
OTU_157	0	0	0	0	6.55136268343816e-05	0.000196540880503145	0.000131027253668763	0.00042583857442348	0.000196540880503145	0.00127751572327044	0.000917190775681342	0	0	0	0	6.55136268343816e-05	0.00157232704402516	0.000327568134171908	9.82704402515723e-05	k__Bacteria;p__Firmicutes;c__Erysipelotrichia;o__Erysipelotrichales;f__Erysipelotrichaceae;g__Erysipelothrix;s__
OTU_158	0	0	0	0	6.55136268343816e-05	0.00170335429769392	0.00183438155136268	0.00180162473794549	0.00101546121593291	0.00340670859538784	0.00153957023060797	0	0	9.82704402515723e-05	0	0.00131027253668763	0.00327568134171908	0.0010482180293501	6.55136268343816e-05	k__Bacteria;p__Proteobacteria;c__Deltaproteobacteria;o__Desulfobacterales;f__Desulfobulbaceae;g__Desulfobulbus;s__
OTU_159	0	0	0	0	3.27568134171908e-05	0	3.27568134171908e-05	6.55136268343816e-05	6.55136268343816e-05	3.27568134171908e-05	3.27568134171908e-05	0	0	0	0	0.000131027253668763	0.00347222222222222	0.000196540880503145	0.000262054507337526	k__Bacteria;p__Cyanobacteria;c__unidentified_Cyanobacteria;o__SubsectionIII;f__FamilyI;g__;s__
OTU_160	0	0	0.00927017819706499	0	0	0	6.55136268343816e-05	0	0	0	0	0.000196540880503145	0	0	0	3.27568134171908e-05	0	0	0	k__Bacteria;p__Deinococcus-Thermus;c__Deinococci;o__Deinococcales;f__Deinococcaceae;g__Deinococcus;s__Deinococcus_xinjiangensis
OTU_161	0	0	0	0	3.27568134171908e-05	0	0	0	3.27568134171908e-05	0.000131027253668763	0	0	0	0.000524109014675052	0.000229297693920335	0.000655136268343816	0.00383254716981132	0.00360324947589099	0.000294811320754717	k__Archaea;p__Thaumarchaeota;c__unidentified_Thaumarchaeota;o__unidentified_Thaumarchaeota;f__unidentified_Thaumarchaeota;g__Candidatus_Nitrosoarchaeum;s__
OTU_162	0	0	0	0	0	0.000884433962264151	0.00153957023060797	0.000753406708595388	0.000327568134171908	0.000229297693920335	0.00114648846960168	0	0	0	0	0.00042583857442348	0.000884433962264151	0.0010482180293501	0	k__Bacteria;p__Proteobacteria;c__Deltaproteobacteria;o__Desulfobacterales;f__Desulfobacteraceae;g__Desulforegula;s__
OTU_163	0	0	0	0	0	0	0	0	0	0	0	0.00985980083857442	0.00468422431865828	0	0	0	0	0	0	k__Bacteria;p__Cyanobacteria;c__unidentified_Cyanobacteria;o__SubsectionIII;f__FamilyI;g__Leptolyngbya
OTU_164	0	0	0	0	0.000163784067085954	0.000163784067085954	9.82704402515723e-05	0.000131027253668763	0.000131027253668763	0.000294811320754717	0.000262054507337526	6.55136268343816e-05	0.000294811320754717	0.00042583857442348	0.00167059748427673	0.000786163522012579	0.000687893081761006	0.000884433962264151	0.00517557651991614	k__Bacteria;p__Verrucomicrobia;c__Opitutae;o__Opitutales;f__Opitutaceae;g__Opitutus;s__
OTU_165	0	3.27568134171908e-05	0	0	6.55136268343816e-05	9.82704402515723e-05	3.27568134171908e-05	6.55136268343816e-05	3.27568134171908e-05	0.00301362683438155	6.55136268343816e-05	3.27568134171908e-05	0.000524109014675052	0	0	0.000229297693920335	0.000229297693920335	9.82704402515723e-05	0.000131027253668763	k__Bacteria;p__Synergistetes;c__Synergistia;o__Synergistales;f__Synergistaceae
OTU_166	0	0	0	0	0.000458595387840671	0.000622379454926625	0.000622379454926625	0.000556865828092243	0.000687893081761006	0.000687893081761006	0.000720649895178197	3.27568134171908e-05	0.000131027253668763	0.00668238993710692	0.0111373165618449	0.00989255765199161	0.00275157232704402	0.010645964360587	0.00370151991614256	k__Bacteria;p__Proteobacteria;c__Betaproteobacteria;o__Nitrosomonadales;f__Nitrosomonadaceae;g__;s__
OTU_167	0	3.27568134171908e-05	0.00913915094339623	0	3.27568134171908e-05	3.27568134171908e-05	3.27568134171908e-05	3.27568134171908e-05	0	0	3.27568134171908e-05	3.27568134171908e-05	0	0	0	0	0	0	0	k__Bacteria;p__Actinobacteria;c__unidentified_Actinobacteria;o__Corynebacteriales;f__Dietziaceae;g__Dietzia
OTU_168	0	0	0	0	0.000327568134171908	9.82704402515723e-05	0.000262054507337526	0.000262054507337526	0.000131027253668763	0.000294811320754717	0.000196540880503145	0	0	0	0	0.00173611111111111	0.000327568134171908	0.000687893081761006	0.00114648846960168	k__Bacteria;p__Actinobacteria;c__unidentified_Actinobacteria;o__Actinomycetales;f__Actinomycetaceae;g__;s__
OTU_169	0	0	0	0	0	0	0	0	0	0	0	0.00717374213836478	0.00455319706498952	0	0	0	0	0	0	k__Bacteria;p__Planctomycetes;c__vadinHA49;o__;f__;g__;s__
OTU_170	0	0	0	0	0	0	0	0	0	0	0.00471698113207547	0	0	0	0	0	0	0	0	k__Bacteria;p__Proteobacteria;c__Alphaproteobacteria;o__Rhodospirillales;f__Rhodospirillaceae;g__Azospirillum
OTU_171	0	0	0	0	3.27568134171908e-05	0	0	0	3.27568134171908e-05	0	0	0.000360324947589099	0.0111045597484277	0	6.55136268343816e-05	0	3.27568134171908e-05	0	0.000163784067085954	k__Bacteria;p__Proteobacteria;c__Betaproteobacteria;o__Burkholderiales;f__Oxalobacteraceae;g__Duganella;s__
OTU_172	0	0	6.55136268343816e-05	0	3.27568134171908e-05	0	0	0.00189989517819706	0.00170335429769392	9.82704402515723e-05	9.82704402515723e-05	0.00684617400419287	0.00203092243186583	0.000393081761006289	0.0014085429769392	6.55136268343816e-05	0.000229297693920335	6.55136268343816e-05	0.000163784067085954	k__Bacteria;p__Proteobacteria;c__Gammaproteobacteria;o__Xanthomonadales;f__Xanthomonadaceae;g__Lysobacter;s__Lysobacter_brunescens
OTU_173	0	0	0	0	0.000131027253668763	0.000163784067085954	0.000163784067085954	0.000262054507337526	0.000229297693920335	0.000458595387840671	0.000196540880503145	6.55136268343816e-05	0.000622379454926625	0.00294811320754717	0.00242400419287212	0.00795990566037736	0.00586346960167715	0.00199816561844864	0.00101546121593291	k__Bacteria;p__Acidobacteria;c__Subgroup_6;o__;f__;g__;s__
OTU_174	0	0	0	0	9.82704402515723e-05	6.55136268343816e-05	3.27568134171908e-05	9.82704402515723e-05	0.00085167714884696	9.82704402515723e-05	0.000294811320754717	0.000327568134171908	0.00160508385744235	0	0	9.82704402515723e-05	0.000360324947589099	0.00085167714884696	0.000163784067085954	k__Bacteria;p__Proteobacteria;c__Betaproteobacteria;o__Neisseriales;f__Neisseriaceae;g__Laribacter;s__Laribacter_hongkongensis
OTU_175	0	0	0	0	0	0	0	0	0	0	0	6.55136268343816e-05	0	0.00235849056603774	0.00884433962264151	0	0	0.000131027253668763	0	k__Bacteria;p__Bacteroidetes;c__Sphingobacteriia;o__Sphingobacteriales;f__Saprospiraceae;g__;s__
OTU_176	0	0	0	0	9.82704402515723e-05	3.27568134171908e-05	9.82704402515723e-05	0.000163784067085954	0.000229297693920335	0.000196540880503145	3.27568134171908e-05	0	0	0.000884433962264151	0.000655136268343816	0.00117924528301887	0.0010482180293501	0.00137578616352201	0.000622379454926625	k__Bacteria;p__Acidobacteria;c__Subgroup_11;o__;f__;g__;s__
OTU_177	0	0	0	0	0	0.00304638364779874	0.000393081761006289	0.000556865828092243	0.000556865828092243	0.00183438155136268	0.000589622641509434	0	0	0	0	0.000360324947589099	0.000556865828092243	0.000163784067085954	3.27568134171908e-05	k__Bacteria;p__Firmicutes;c__Clostridia;o__Clostridiales;f__Christensenellaceae;g__Christensenellaceae_R-7_group
OTU_178	0	0	0	0	0	9.82704402515723e-05	0	0	6.55136268343816e-05	9.82704402515723e-05	3.27568134171908e-05	0	0	0.000196540880503145	0.0139216457023061	3.27568134171908e-05	0.000196540880503145	0.000294811320754717	0.000163784067085954	k__Bacteria;p__Bacteroidetes;c__Sphingobacteriia;o__Sphingobacteriales;f__Sphingobacteriaceae;g__Solitalea;s__Solitalea_canadensis
OTU_179	0	0	0	0	0.000229297693920335	0.000196540880503145	0.000131027253668763	0.000196540880503145	0.000196540880503145	0.000262054507337526	0.000196540880503145	0.000196540880503145	6.55136268343816e-05	0.00117924528301887	0.00864779874213836	0.00111373165618449	0.00111373165618449	0.0017688679245283	0.000294811320754717	k__Bacteria;p__Proteobacteria;c__Gammaproteobacteria;o__Xanthomonadales;f__unidentified_Xanthomonadales;g__Acidibacter;s__
OTU_180	0	0.000196540880503145	0	0	9.82704402515723e-05	0.000262054507337526	0.000294811320754717	9.82704402515723e-05	0.000163784067085954	0.00226022012578616	9.82704402515723e-05	0.000196540880503145	0.000524109014675052	0.000131027253668763	9.82704402515723e-05	0.000262054507337526	0.000327568134171908	0.000294811320754717	0.00042583857442348	k__Bacteria;p__Bacteroidetes;c__Sphingobacteriia;o__Sphingobacteriales;f__env.OPS_17;g__;s__
OTU_181	0	0	0	0	6.55136268343816e-05	0.000163784067085954	0.000131027253668763	9.82704402515723e-05	0.000229297693920335	0.000229297693920335	9.82704402515723e-05	0	6.55136268343816e-05	0.00252227463312369	0.00291535639412998	0.00586346960167715	0.00383254716981132	0.00157232704402516	0.0010482180293501	k__Bacteria;p__Acidobacteria;c__Subgroup_6;o__;f__;g__;s__
OTU_182	0	0	0	0	0	9.82704402515723e-05	6.55136268343816e-05	0.000589622641509434	6.55136268343816e-05	0.000196540880503145	0.000131027253668763	0	0	0	0	0.000262054507337526	6.55136268343816e-05	0.00153957023060797	0.00180162473794549	k__Bacteria;p__Bacteroidetes;c__Bacteroidia;o__Bacteroidales;f__Prevotellaceae;g__Prevotella_2
OTU_183	0	0	0	0	0.000327568134171908	0.000196540880503145	6.55136268343816e-05	0.000131027253668763	3.27568134171908e-05	6.55136268343816e-05	0.000589622641509434	0	0	0	0	3.27568134171908e-05	0.0014085429769392	0.000949947589098532	9.82704402515723e-05	k__Bacteria;p__Bacteroidetes;c__Bacteroidia;o__Bacteroidales;f__Porphyromonadaceae
OTU_184	0	0	0	0	9.82704402515723e-05	6.55136268343816e-05	6.55136268343816e-05	0.000163784067085954	0.000163784067085954	0.000262054507337526	9.82704402515723e-05	0	0	0	3.27568134171908e-05	0.000163784067085954	0.000360324947589099	0.000393081761006289	0.00337395178197065	k__Bacteria;p__Acidobacteria;c__Holophagae;o__Subgroup_7;f__;g__;s__
OTU_185	9.82704402515723e-05	3.27568134171908e-05	0.000753406708595388	0	6.55136268343816e-05	3.27568134171908e-05	3.27568134171908e-05	3.27568134171908e-05	0	9.82704402515723e-05	0.00121200209643606	3.27568134171908e-05	3.27568134171908e-05	0	0	9.82704402515723e-05	0.00137578616352201	0.00121200209643606	3.27568134171908e-05	k__Bacteria;p__Proteobacteria;c__Gammaproteobacteria;o__Pseudomonadales;f__Moraxellaceae;g__Acinetobacter
OTU_186	0	0	0	0	0	0	3.27568134171908e-05	3.27568134171908e-05	0.00219470649895178	0.00278432914046122	0.000262054507337526	0	6.55136268343816e-05	0	0	3.27568134171908e-05	3.27568134171908e-05	3.27568134171908e-05	3.27568134171908e-05	k__Bacteria;p__Proteobacteria;c__Gammaproteobacteria;o__Xanthomonadales;f__Xanthomonadaceae;g__Dyella
OTU_187	0	0	0	0	0	0.000196540880503145	0	0.0028498427672956	0.000131027253668763	0.000917190775681342	0	0	0	0	0	0	0.000196540880503145	0.000163784067085954	0	k__Bacteria;p__Proteobacteria;c__Deltaproteobacteria;o__Desulfobacterales;f__Desulfobacteraceae;g__Desulfobacter;s__
OTU_188	0	0	0	0	3.27568134171908e-05	6.55136268343816e-05	0	3.27568134171908e-05	6.55136268343816e-05	3.27568134171908e-05	3.27568134171908e-05	0	0	0	0	3.27568134171908e-05	3.27568134171908e-05	6.55136268343816e-05	0.00550314465408805	k__Bacteria;p__Bacteroidetes;c__Flavobacteriia;o__Flavobacteriales;f__Flavobacteriaceae;g__Capnocytophaga;s__Capnocytophaga_sputigena
OTU_189	0	0	0	0	0.000163784067085954	0.000131027253668763	3.27568134171908e-05	0.000163784067085954	0.000196540880503145	0.000163784067085954	0.000196540880503145	0	0	0.0010809748427673	0.00229297693920335	0.00163784067085954	0.00085167714884696	0.00157232704402516	0.000458595387840671	k__Bacteria;p__Proteobacteria;c__Betaproteobacteria;o__Nitrosomonadales;f__Nitrosomonadaceae;g__;s__
OTU_190	0	0	0	0	0	6.55136268343816e-05	6.55136268343816e-05	0.000131027253668763	0.000196540880503145	0.00150681341719078	0.000262054507337526	0	0	0	0	0.000524109014675052	0.000818920335429769	9.82704402515723e-05	0	k__Bacteria;p__Bacteroidetes;c__Bacteroidia;o__unidentified_Bacteroidia;f__Draconibacteriaceae;g__;s__
OTU_191	0	0	0	0	3.27568134171908e-05	0	3.27568134171908e-05	6.55136268343816e-05	6.55136268343816e-05	9.82704402515723e-05	6.55136268343816e-05	0.00288259958071279	0.00193265199161426	6.55136268343816e-05	0.00245676100628931	0.000131027253668763	0.000327568134171908	0.000163784067085954	9.82704402515723e-05	k__Bacteria;p__Proteobacteria;c__Gammaproteobacteria;o__Xanthomonadales;f__Xanthomonadaceae
OTU_192	0	0	0	0	3.27568134171908e-05	0	0	0	0	3.27568134171908e-05	0	0	0	0.00173611111111111	0.000163784067085954	0.000131027253668763	0.00239124737945493	9.82704402515723e-05	0.000131027253668763	k__Bacteria;p__Cyanobacteria;c__unidentified_Cyanobacteria;o__SubsectionIII;f__FamilyI;g__Microcoleus;s__
OTU_193	0	0	0	0	0.000949947589098532	0	0	9.82704402515723e-05	0	0	0.000229297693920335	0	0	0	0	0	0.000917190775681342	0.00271881551362683	0.000589622641509434	k__Bacteria;p__Bacteroidetes;c__Bacteroidia;o__Bacteroidales;f__Bacteroidaceae;g__Bacteroides
OTU_194	0	0	0	0	0	0.000131027253668763	0.000196540880503145	0.000229297693920335	0.000163784067085954	0.000556865828092243	0.00111373165618449	0	0	0	0	0.000327568134171908	0.000589622641509434	0.000196540880503145	0.000131027253668763	k__Bacteria;p__Bacteroidetes;c__Sphingobacteriia;o__Sphingobacteriales;f__Lentimicrobiaceae;g__unidentified_Lentimicrobiaceae;s__denitrifying_bacterium_enrichment_culture_clone_NOB_2_E8
OTU_195	0	6.55136268343816e-05	0	0	3.27568134171908e-05	0.000229297693920335	9.82704402515723e-05	0.00134302935010482	0.000949947589098532	0.000393081761006289	3.27568134171908e-05	3.27568134171908e-05	0	0	6.55136268343816e-05	0.000786163522012579	6.55136268343816e-05	0	0.000196540880503145	k__Bacteria;p__Proteobacteria;c__Alphaproteobacteria;o__Caulobacterales;f__Caulobacteraceae
OTU_196	0	0	0	0	9.82704402515723e-05	6.55136268343816e-05	9.82704402515723e-05	9.82704402515723e-05	9.82704402515723e-05	9.82704402515723e-05	0.000131027253668763	0	0	0.000131027253668763	0.00042583857442348	0.000327568134171908	0.000294811320754717	0.000458595387840671	0.0024895178197065	k__Bacteria;p__Acidobacteria;c__Solibacteres;o__Solibacterales;f__Solibacteraceae_(Subgroup_3)
OTU_197	0	0	3.27568134171908e-05	0	3.27568134171908e-05	6.55136268343816e-05	3.27568134171908e-05	3.27568134171908e-05	3.27568134171908e-05	0.000163784067085954	6.55136268343816e-05	6.55136268343816e-05	0	0.00199816561844864	0.0021291928721174	0.0032101677148847	0.00114648846960168	0.000982704402515723	0.000393081761006289	k__Bacteria;p__Acidobacteria;c__Subgroup_6;o__;f__;g__;s__
OTU_198	0	0	0	0	0	0	0	0	0	0	0	0.00458595387840671	0.0265330188679245	0	3.27568134171908e-05	0	9.82704402515723e-05	3.27568134171908e-05	0	k__Archaea;p__Thaumarchaeota;c__.SAGMCG-1.;o__unidentified_.SAGMCG-1.;f__unidentified_.SAGMCG-1.;g__Candidatus_Nitrosotalea;s__
OTU_199	0	0	0	0	0.000196540880503145	0.000589622641509434	0.000458595387840671	0.000687893081761006	0.000589622641509434	0.00042583857442348	0.000360324947589099	0	0	0	0	9.82704402515723e-05	0.000917190775681342	3.27568134171908e-05	9.82704402515723e-05	k__Bacteria;p__Bacteroidetes;c__Bacteroidia;o__Bacteroidales;f__Porphyromonadaceae;g__Paludibacter;s__
OTU_200	0	0	0	0	0	0	0	0.00265330188679245	0	3.27568134171908e-05	0	0	0	0	0	0	0	0.00111373165618449	0.0014085429769392	k__Bacteria;p__Bacteroidetes;c__Bacteroidia;o__Bacteroidales;f__Porphyromonadaceae;g__unidentified_Porphyromonadaceae;s__Porphyromonadaceae_bacterium_COT-184_OH4590
OTU_201	0	0	0	0	0	0	0	0.00416011530398323	6.55136268343816e-05	0.000163784067085954	3.27568134171908e-05	0	0	0	0	0.000196540880503145	0.000131027253668763	0.00137578616352201	0.00242400419287212	k__Bacteria;p__Bacteroidetes;c__Bacteroidia;o__Bacteroidales;f__Porphyromonadaceae;g__Porphyromonas;s__
OTU_202	0	0	0	0	6.55136268343816e-05	0.000131027253668763	9.82704402515723e-05	0.000196540880503145	0.000229297693920335	0.000327568134171908	0.000131027253668763	3.27568134171908e-05	0	0.000786163522012579	0.000294811320754717	0.000262054507337526	0.000949947589098532	0.000884433962264151	0.00271881551362683	k__Bacteria;p__Bacteroidetes;c__Cytophagia;o__Cytophagales;f__Cytophagaceae;g__Chryseolinea;s__
OTU_203	0	0	0	0	3.27568134171908e-05	0.00085167714884696	0.000360324947589099	6.55136268343816e-05	9.82704402515723e-05	0.00042583857442348	6.55136268343816e-05	0	0	0	0	0.000753406708595388	0.000982704402515723	0.000163784067085954	3.27568134171908e-05	k__Bacteria;p__Bacteroidetes;c__Sphingobacteriia;o__Sphingobacteriales;f__S15A-MN91;g__;s__
OTU_204	0	0	0	0	3.27568134171908e-05	9.82704402515723e-05	6.55136268343816e-05	9.82704402515723e-05	9.82704402515723e-05	0.000131027253668763	0.000131027253668763	0	3.27568134171908e-05	0.00396357442348008	0.00242400419287212	0.000949947589098532	0.000556865828092243	0.000655136268343816	0.000491352201257862	k__Bacteria;p__Proteobacteria;c__Alphaproteobacteria;o__Rhodospirillales;f__I-10;g__;s__
OTU_205	0	0	0	0	9.82704402515723e-05	0.000262054507337526	0.000131027253668763	0.000294811320754717	0.000262054507337526	0.00042583857442348	0.000327568134171908	0.000720649895178197	0.000131027253668763	0.0010809748427673	0.00173611111111111	0.000622379454926625	0.00157232704402516	0.00163784067085954	0.00412735849056604	k__Bacteria;p__Bacteroidetes;c__Cytophagia;o__Cytophagales;f__Cytophagaceae;g__;s__
OTU_206	0	0	0	0	0.000163784067085954	0.000196540880503145	0.000163784067085954	0.000327568134171908	0.000163784067085954	0.000229297693920335	0.000196540880503145	0	0	3.27568134171908e-05	0.000687893081761006	0.000262054507337526	0.000556865828092243	0.000556865828092243	0.00478249475890985	k__Bacteria;p__Proteobacteria
OTU_207	0	0	0	0	6.55136268343816e-05	0.000131027253668763	9.82704402515723e-05	0.000229297693920335	0.000131027253668763	0.000262054507337526	6.55136268343816e-05	3.27568134171908e-05	0	0.00111373165618449	0.00252227463312369	0.000884433962264151	0.00042583857442348	0.000818920335429769	0.000327568134171908	k__Bacteria;p__Proteobacteria;c__Gammaproteobacteria;o__Xanthomonadales;f__unidentified_Xanthomonadales;g__Steroidobacter;s__
OTU_208	0	0	0	0	0.00203092243186583	0.000163784067085954	6.55136268343816e-05	9.82704402515723e-05	9.82704402515723e-05	9.82704402515723e-05	9.82704402515723e-05	0	0	0	0	0.000262054507337526	0.000196540880503145	0.000196540880503145	0.000196540880503145	k__Bacteria;p__Proteobacteria;c__Gammaproteobacteria;o__Vibrionales;f__Vibrionaceae;g__Aliivibrio;s__Aliivibrio_fischeri
OTU_209	0	0	0	0	3.27568134171908e-05	9.82704402515723e-05	3.27568134171908e-05	3.27568134171908e-05	0.000131027253668763	0.000131027253668763	3.27568134171908e-05	0	3.27568134171908e-05	0.000524109014675052	0.00239124737945493	0.000229297693920335	0.000917190775681342	0.000884433962264151	0.000196540880503145	k__Bacteria;p__Bacteroidetes;c__Cytophagia;o__Cytophagales;f__Cytophagaceae;g__;s__
OTU_210	0	0	0	0	9.82704402515723e-05	9.82704402515723e-05	9.82704402515723e-05	9.82704402515723e-05	0.000163784067085954	6.55136268343816e-05	0.000131027253668763	0	0	0.004979035639413	0.0017688679245283	0.00101546121593291	0.000458595387840671	0.00124475890985325	0.00042583857442348	k__Bacteria;p__Proteobacteria;c__Gammaproteobacteria;o__Xanthomonadales;f__;g__;s__
OTU_211	0	0	0	0	9.82704402515723e-05	0.000163784067085954	9.82704402515723e-05	6.55136268343816e-05	0.000131027253668763	9.82704402515723e-05	0.000131027253668763	0	9.82704402515723e-05	0.00189989517819706	0.000720649895178197	0.000982704402515723	0.000720649895178197	0.00124475890985325	0.000524109014675052	k__Bacteria;p__Proteobacteria;c__Betaproteobacteria
OTU_212	0	0	0	0	6.55136268343816e-05	0.000196540880503145	0.000524109014675052	0.000884433962264151	0.000393081761006289	0.000196540880503145	0.000163784067085954	0.000196540880503145	0.000196540880503145	9.82704402515723e-05	0	0.00042583857442348	0.000327568134171908	0.000294811320754717	0.000556865828092243	k__Bacteria;p__Firmicutes;c__Clostridia;o__Clostridiales;f__Peptostreptococcaceae;g__Romboutsia;s__
OTU_213	0	0	0	0	3.27568134171908e-05	0.000131027253668763	9.82704402515723e-05	9.82704402515723e-05	9.82704402515723e-05	0.000163784067085954	6.55136268343816e-05	0	0	0	0	0.00258778825995807	0.000294811320754717	0.000294811320754717	0.000163784067085954	k__Bacteria;p__Acidobacteria;c__Holophagae;o__Subgroup_10;f__ABS-19
OTU_214	0	0	0	0	0	6.55136268343816e-05	3.27568134171908e-05	0.00278432914046122	3.27568134171908e-05	3.27568134171908e-05	9.82704402515723e-05	0	0	0	0	6.55136268343816e-05	3.27568134171908e-05	0.000982704402515723	0.00235849056603774	k__Bacteria;p__Bacteroidetes;c__Bacteroidia;o__Bacteroidales;f__Porphyromonadaceae;g__Tannerella;s__
OTU_215	0	0	0	0	6.55136268343816e-05	0	6.55136268343816e-05	0	6.55136268343816e-05	6.55136268343816e-05	3.27568134171908e-05	0.000196540880503145	0.00144129979035639	0.00144129979035639	0.000491352201257862	0.00134302935010482	0.000327568134171908	0.000491352201257862	0.000262054507337526	k__Bacteria;p__Nitrospirae;c__Nitrospira;o__Nitrospirales;f__Nitrospiraceae;g__;s__
OTU_216	0	0	0	0	0.000262054507337526	0.00160508385744235	0.000622379454926625	0.000294811320754717	0.000556865828092243	0.0014085429769392	0.000687893081761006	0	0	0	0.000163784067085954	0.00127751572327044	0.00127751572327044	0.000524109014675052	0.000458595387840671	k__Bacteria;p__Proteobacteria;c__Betaproteobacteria;o__Rhodocyclales;f__Rhodocyclaceae;g__Thauera
OTU_217	0	0	0	0	0.00124475890985325	0.000196540880503145	0	3.27568134171908e-05	0	3.27568134171908e-05	3.27568134171908e-05	0.000360324947589099	9.82704402515723e-05	0.000327568134171908	0.00940120545073375	6.55136268343816e-05	9.82704402515723e-05	9.82704402515723e-05	0.000458595387840671	k__Bacteria;p__Bacteroidetes;c__Flavobacteriia;o__Flavobacteriales;f__Flavobacteriaceae;g__Flavobacterium
OTU_218	0	0	0	0	0	0.000163784067085954	0	9.82704402515723e-05	9.82704402515723e-05	0.00193265199161426	0.000131027253668763	6.55136268343816e-05	0.000818920335429769	0	0	0.000163784067085954	9.82704402515723e-05	9.82704402515723e-05	0.000360324947589099	k__Bacteria;p__Bacteroidetes;c__Sphingobacteriia;o__Sphingobacteriales;f__Chitinophagaceae;g__Chitinophaga;s__Chitinophaga_arvensicola
OTU_219	0	0	0	0	9.82704402515723e-05	0.000196540880503145	6.55136268343816e-05	9.82704402515723e-05	0.000131027253668763	6.55136268343816e-05	9.82704402515723e-05	0	0	9.82704402515723e-05	6.55136268343816e-05	0.000196540880503145	0.000294811320754717	0.000196540880503145	0.00252227463312369	k__Bacteria;p__Proteobacteria;c__Alphaproteobacteria;o__Rhodospirillales;f__unidentified_Rhodospirillales;g__Reyranella;s__
OTU_220	0	0	0	0	9.82704402515723e-05	0.000229297693920335	9.82704402515723e-05	0.0042583857442348	0.000196540880503145	0.000327568134171908	6.55136268343816e-05	0	0	0	0	0.000589622641509434	0.000229297693920335	0.00298087002096436	0.00203092243186583	k__Bacteria;p__Fusobacteria;c__Fusobacteriia;o__Fusobacteriales;f__Leptotrichiaceae;g__Leptotrichia;s__
OTU_221	0	0	0	0	0	3.27568134171908e-05	6.55136268343816e-05	6.55136268343816e-05	0	3.27568134171908e-05	6.55136268343816e-05	3.27568134171908e-05	0	0	0	0.00455319706498952	0.000163784067085954	0.000687893081761006	0.000360324947589099	k__Bacteria;p__Firmicutes;c__Bacilli;o__Lactobacillales;f__Streptococcaceae;g__Streptococcus;s__Streptococcus_salivarius_subsp._thermophilus
OTU_222	0	0	0	0	0	3.27568134171908e-05	0.00268605870020964	0	0	0	0	0	9.82704402515723e-05	0	0	6.55136268343816e-05	6.55136268343816e-05	0	0	k__Bacteria;p__Firmicutes;c__Negativicutes;o__Selenomonadales;f__Veillonellaceae;g__Propionispira;s__
OTU_223	0	3.27568134171908e-05	0	0	6.55136268343816e-05	0.000163784067085954	0.000163784067085954	0.000229297693920335	0.000229297693920335	0.000327568134171908	0.000294811320754717	0.000196540880503145	9.82704402515723e-05	0.00163784067085954	0.00245676100628931	0.00134302935010482	0.00124475890985325	0.000655136268343816	0.00288259958071279	k__Bacteria;p__Proteobacteria;c__Alphaproteobacteria;o__Rhizobiales;f__A0839;g__;s__
OTU_224	0	0	0	0	0.00160508385744235	0.00101546121593291	0.000622379454926625	0	0	0	0.00124475890985325	0	0	0	0	0	0.00085167714884696	0.000556865828092243	0.000196540880503145	k__Bacteria;p__Proteobacteria;c__Epsilonproteobacteria;o__Campylobacterales;f__Campylobacteraceae;g__Arcobacter
OTU_225	0	0	0	0	0	0.000196540880503145	9.82704402515723e-05	0.000458595387840671	0.000294811320754717	0.000556865828092243	0.000556865828092243	0	0	0	0	0.000196540880503145	0.000589622641509434	0.000262054507337526	6.55136268343816e-05	k__Bacteria;p__Bacteroidetes;c__Bacteroidia;o__Bacteroidales;f__Rikenellaceae;g__vadinBC27_wastewater-sludge_group;s__Bacteroidales_bacterium_CF
OTU_226	0	0	0	0	6.55136268343816e-05	0.000131027253668763	0.000131027253668763	0	0.000360324947589099	0.000622379454926625	0.000262054507337526	0	0	0	0	0.000622379454926625	0.000818920335429769	0.000131027253668763	3.27568134171908e-05	k__Bacteria;p__Bacteroidetes;c__Bacteroidia;o__Bacteroidales;f__Prolixibacteraceae;g__BSV13;s__
OTU_227	0	0.000196540880503145	0	0	3.27568134171908e-05	0.000163784067085954	0	9.82704402515723e-05	0.000327568134171908	0.000163784067085954	9.82704402515723e-05	0.000884433962264151	0.00615828092243187	0.000491352201257862	0.000294811320754717	0.000196540880503145	0.000655136268343816	0.000262054507337526	0.000556865828092243	k__Bacteria;p__Bacteroidetes;c__Sphingobacteriia;o__Sphingobacteriales;f__Chitinophagaceae;g__Sediminibacterium;s__
OTU_228	0	0.0206367924528302	0	0	0	0	0	0	0	0	0	0	0	0	0	0	0	0	0	k__Bacteria;p__Firmicutes;c__Bacilli;o__Bacillales;f__Bacillaceae;g__Geobacillus;s__Geobacillus_stearothermophilus
OTU_229	0	0	0	0	0	0	3.27568134171908e-05	6.55136268343816e-05	6.55136268343816e-05	6.55136268343816e-05	6.55136268343816e-05	3.27568134171908e-05	0	0.000229297693920335	0.000327568134171908	0.000393081761006289	0.000360324947589099	0.00232573375262055	0.000229297693920335	k__Bacteria;p__Verrucomicrobia;c__Verrucomicrobiae;o__Verrucomicrobiales;f__Verrucomicrobiaceae
OTU_230	0	0	0	0	0.000163784067085954	9.82704402515723e-05	3.27568134171908e-05	9.82704402515723e-05	6.55136268343816e-05	0.000163784067085954	0.000163784067085954	3.27568134171908e-05	0	3.27568134171908e-05	0.000884433962264151	0.00042583857442348	0.00101546121593291	0.00085167714884696	0.00153957023060797	k__Bacteria;p__Acidobacteria;c__Subgroup_17;o__;f__;g__;s__
OTU_231	0	0	0	0	0	0	0	0	0	0	0	0.000982704402515723	0.0074685534591195	0	0	0	0	0	0	k__Bacteria;p__Bacteroidetes;c__Sphingobacteriia;o__Sphingobacteriales;f__Chitinophagaceae;g__Filimonas;s__Filimonas_lacunae
OTU_232	0	0	0	0	0.000360324947589099	0.000393081761006289	0.000163784067085954	0.00311189727463312	0.000294811320754717	0.000753406708595388	0.000327568134171908	0	0	0	0	0.0102856394129979	0.000753406708595388	0.00927017819706499	0.0154284591194969	k__Bacteria;p__Firmicutes;c__Bacilli;o__Lactobacillales;f__Streptococcaceae;g__Streptococcus
OTU_233	0	0	3.27568134171908e-05	0	9.82704402515723e-05	0.000393081761006289	9.82704402515723e-05	0.000229297693920335	0.000262054507337526	0.000360324947589099	0.000131027253668763	0	0	0	0	0.000589622641509434	0.000327568134171908	0.000687893081761006	0.000491352201257862	k__Bacteria;p__Bacteroidetes;c__Bacteroidia;o__Bacteroidales;f__Prevotellaceae;g__Alloprevotella;s__
OTU_234	0	0	0	0	6.55136268343816e-05	6.55136268343816e-05	3.27568134171908e-05	3.27568134171908e-05	6.55136268343816e-05	0.000131027253668763	9.82704402515723e-05	0	0	6.55136268343816e-05	0	0.000294811320754717	0.000294811320754717	0.000294811320754717	0.00258778825995807	k__Bacteria;p__Acidobacteria;c__Solibacteres;o__Solibacterales;f__Solibacteraceae_(Subgroup_3);g__Paludibaculum;s__
OTU_235	0	0	0	0	9.82704402515723e-05	0.000229297693920335	0.000131027253668763	0.00229297693920335	0.000262054507337526	0.00042583857442348	9.82704402515723e-05	0	0	0	0	0.000524109014675052	0.000360324947589099	0.00189989517819706	0.00324292452830189	k__Bacteria;p__Firmicutes;c__Clostridia;o__Clostridiales;f__Lachnospiraceae;g__Lachnoanaerobaculum;s__
OTU_236	0	0	0	0	3.27568134171908e-05	0	6.55136268343816e-05	0	0	3.27568134171908e-05	0	0	6.55136268343816e-05	0.000720649895178197	0.000327568134171908	0.00422562893081761	0.00219470649895178	0.00481525157232704	0.000229297693920335	k__Archaea;p__Thaumarchaeota;c__.SCG.;o__unidentified_.SCG.;f__unidentified_.SCG.;g__Candidatus_Nitrososphaera;s__
OTU_237	0	0	0	0	0	9.82704402515723e-05	9.82704402515723e-05	0.000196540880503145	0.000131027253668763	0.00167059748427673	0	0	0	0	0	0.000458595387840671	0.000589622641509434	6.55136268343816e-05	0	k__Bacteria;p__Bacteroidetes;c__Bacteroidetes_vadinHA17;o__;f__;g__;s__
OTU_238	0	0	0	0	0.00167059748427673	6.55136268343816e-05	0.000131027253668763	0.000131027253668763	6.55136268343816e-05	0.000131027253668763	6.55136268343816e-05	0	0	0.000327568134171908	0.000163784067085954	0.000556865828092243	0.000294811320754717	0.000262054507337526	0.000393081761006289	k__Bacteria;p__Actinobacteria;c__Acidimicrobiia;o__Acidimicrobiales;f__OM1_clade;g__;s__
OTU_239	0	0	0	0	6.55136268343816e-05	0.000163784067085954	6.55136268343816e-05	9.82704402515723e-05	9.82704402515723e-05	9.82704402515723e-05	0.000163784067085954	0	0	0.0085167714884696	0.000327568134171908	0.00127751572327044	0.000262054507337526	0.000753406708595388	0.000131027253668763	k__Bacteria;p__Proteobacteria;c__Gammaproteobacteria;o__Xanthomonadales;f__;g__;s__
OTU_240	0	0	0	0	9.82704402515723e-05	9.82704402515723e-05	0.000163784067085954	6.55136268343816e-05	0.000131027253668763	0.000131027253668763	6.55136268343816e-05	0	6.55136268343816e-05	0.000196540880503145	0.00121200209643606	0.000131027253668763	0.000589622641509434	0.000491352201257862	0.000949947589098532	k__Bacteria;p__Proteobacteria;c__Betaproteobacteria;o__TRA3-20;f__;g__;s__
OTU_241	0	0	0	0	9.82704402515723e-05	0.000131027253668763	6.55136268343816e-05	0.000196540880503145	0.000229297693920335	0.000196540880503145	3.27568134171908e-05	0.000360324947589099	0.000131027253668763	9.82704402515723e-05	0.000327568134171908	0.000196540880503145	0.000491352201257862	0.000262054507337526	0.00258778825995807	k__Bacteria;p__Bacteroidetes;c__Cytophagia;o__Cytophagales;f__Cytophagaceae;g__;s__
OTU_242	0	0	0	0	0	3.27568134171908e-05	6.55136268343816e-05	0.000131027253668763	6.55136268343816e-05	0.000196540880503145	0.000131027253668763	0	0	0.00265330188679245	0.00121200209643606	0.000655136268343816	0.000786163522012579	0.000917190775681342	0.000393081761006289	k__Bacteria;p__Proteobacteria;c__Alphaproteobacteria;o__Rhodospirillales;f__MND8;g__;s__
OTU_243	0	0	0	0	0.000294811320754717	0.000262054507337526	0.000131027253668763	0.000294811320754717	0.000327568134171908	0.000360324947589099	0.00042583857442348	6.55136268343816e-05	0.000196540880503145	0.00363600628930818	0.0112683438155136	0.00180162473794549	0.00242400419287212	0.00232573375262055	0.00255503144654088	k__Bacteria;p__Proteobacteria;c__Betaproteobacteria;o__Nitrosomonadales;f__Nitrosomonadaceae
OTU_244	0	0	6.55136268343816e-05	0	3.27568134171908e-05	3.27568134171908e-05	6.55136268343816e-05	9.82704402515723e-05	3.27568134171908e-05	0.00163784067085954	6.55136268343816e-05	0.000753406708595388	0.000589622641509434	0	0	0.000163784067085954	0.000163784067085954	9.82704402515723e-05	0.000196540880503145	k__Bacteria;p__Proteobacteria;c__Alphaproteobacteria;o__Sphingomonadales;f__Sphingomonadaceae;g__Rhizorhapis;s__
OTU_245	0	0	0	0	0	3.27568134171908e-05	9.82704402515723e-05	0.000131027253668763	6.55136268343816e-05	0.000163784067085954	6.55136268343816e-05	6.55136268343816e-05	0	0.00216194968553459	0.00203092243186583	0.00153957023060797	0.000687893081761006	0.000982704402515723	0.000524109014675052	k__Bacteria;p__Proteobacteria;c__Alphaproteobacteria;o__Rhizobiales;f__KF-JG30-B3;g__;s__
OTU_246	0	0	0	0	0	0	0	0.000720649895178197	0	3.27568134171908e-05	0	0	0	0	0	6.55136268343816e-05	0	0.00127751572327044	0.00632206498951782	k__Bacteria;p__Bacteroidetes;c__Flavobacteriia;o__Flavobacteriales;f__Flavobacteriaceae;g__Capnocytophaga;s__Capnocytophaga_gingivalis
OTU_247	0	0	0	0	0	0	6.55136268343816e-05	0.000393081761006289	0.000360324947589099	0.0010809748427673	3.27568134171908e-05	0	0	0	0	0	0.000393081761006289	0.000196540880503145	0	k__Bacteria;p__Proteobacteria;c__Epsilonproteobacteria;o__Campylobacterales;f__Helicobacteraceae;g__Sulfuricurvum
OTU_248	0	0	0	0	0.000163784067085954	3.27568134171908e-05	6.55136268343816e-05	9.82704402515723e-05	3.27568134171908e-05	6.55136268343816e-05	9.82704402515723e-05	0	0	6.55136268343816e-05	3.27568134171908e-05	0.000294811320754717	0.000163784067085954	0.000360324947589099	0.00262054507337526	k__Bacteria;p__Actinobacteria;c__unidentified_Actinobacteria;o__Micromonosporales;f__Micromonosporaceae
OTU_249	0	0	0	0	9.82704402515723e-05	0.000131027253668763	0.00229297693920335	0	0	0	0	0	0	0	0	0	0	0	3.27568134171908e-05	k__Bacteria;p__Proteobacteria;c__Betaproteobacteria;o__Neisseriales;f__Neisseriaceae;g__Aquaspirillum;s__Aquaspirillum_putridiconchylium
OTU_250	0	0	0	0	0	0	0	0	0	0	6.55136268343816e-05	0	0	0.000982704402515723	0.000655136268343816	0.00170335429769392	0.00124475890985325	0.00301362683438155	0.000163784067085954	k__Archaea;p__Thaumarchaeota;c__unidentified_Thaumarchaeota;o__unidentified_Thaumarchaeota;f__unidentified_Thaumarchaeota;g__unidentified_Thaumarchaeota;s__thaumarchaeote_enrichment_culture
OTU_251	0	0	0	0	0	3.27568134171908e-05	3.27568134171908e-05	0	6.55136268343816e-05	0.00042583857442348	0.0010482180293501	0	0	0	0	6.55136268343816e-05	0.000622379454926625	0.000327568134171908	9.82704402515723e-05	k__Bacteria;p__Bacteroidetes;c__Bacteroidia;o__Bacteroidales;f__Rikenellaceae
OTU_252	0	0	3.27568134171908e-05	0	0.000163784067085954	3.27568134171908e-05	0.000131027253668763	0.000196540880503145	0.000229297693920335	0.000294811320754717	0.000163784067085954	0.000491352201257862	0.000131027253668763	0.00121200209643606	0.00311189727463312	0.000524109014675052	0.00085167714884696	0.00173611111111111	0.0010482180293501	k__Bacteria;p__Proteobacteria;c__Alphaproteobacteria;o__Sphingomonadales;f__Sphingomonadaceae;g__Sphingomonas;s__Sphingomonas_jaspsi
OTU_253	0	0	0	0	3.27568134171908e-05	0.000262054507337526	3.27568134171908e-05	0.000196540880503145	0.000491352201257862	0.00111373165618449	0.000229297693920335	0	0	0	0	0.000687893081761006	0.000982704402515723	3.27568134171908e-05	0	k__Bacteria;p__Bacteroidetes;c__Bacteroidia;o__unidentified_Bacteroidia;f__Draconibacteriaceae;g__;s__
OTU_254	0	0	0	0	0	0.000196540880503145	9.82704402515723e-05	0.000163784067085954	0.000753406708595388	0	0.000360324947589099	0	0	0	0.000196540880503145	0.000131027253668763	0.000131027253668763	0.000131027253668763	0.000949947589098532	k__Bacteria;p__Nitrospirae;c__Nitrospira;o__Nitrospirales;f__Nitrospiraceae;g__unidentified_Nitrospiraceae
OTU_255	0	0	0	0	3.27568134171908e-05	0.000163784067085954	0.000131027253668763	9.82704402515723e-05	9.82704402515723e-05	0.000327568134171908	0.000131027253668763	0.000131027253668763	6.55136268343816e-05	0.00193265199161426	0.00209643605870021	0.000360324947589099	0.00121200209643606	0.000589622641509434	0.00117924528301887	k__Bacteria;p__Bacteroidetes;c__Sphingobacteriia;o__Sphingobacteriales;f__Chitinophagaceae
OTU_256	0	0	0	0	0	0	0	0	0	0	0	0.00589622641509434	0.00543763102725367	0.010482180293501	6.55136268343816e-05	9.82704402515723e-05	3.27568134171908e-05	0	3.27568134171908e-05	k__Bacteria;p__Cyanobacteria;c__Chloroplast;o__unidentified_Chloroplast;f__unidentified_Chloroplast;g__unidentified_Chloroplast
OTU_257	0	0	0	0	0	6.55136268343816e-05	9.82704402515723e-05	9.82704402515723e-05	0	0.000163784067085954	6.55136268343816e-05	0	0	0.000720649895178197	0.000491352201257862	0.00137578616352201	0.0014085429769392	0.000655136268343816	0.000393081761006289	k__Bacteria;p__Acidobacteria;c__Subgroup_6
OTU_258	0	0	0	0	3.27568134171908e-05	6.55136268343816e-05	6.55136268343816e-05	3.27568134171908e-05	9.82704402515723e-05	6.55136268343816e-05	6.55136268343816e-05	0	0	0.000687893081761006	0.000327568134171908	0.000196540880503145	0.000753406708595388	0.000655136268343816	6.55136268343816e-05	k__Bacteria;p__Bacteroidetes;c__Sphingobacteriia;o__Sphingobacteriales;f__Saprospiraceae
OTU_259	0	0	0	0	3.27568134171908e-05	0	0	3.27568134171908e-05	0	9.82704402515723e-05	3.27568134171908e-05	0	0	0	0	6.55136268343816e-05	0.00144129979035639	0.000491352201257862	0.000360324947589099	k__Bacteria;p__Cyanobacteria;c__unidentified_Cyanobacteria;o__SubsectionIII;f__FamilyI
OTU_260	0	0	0	0	0	0	0	9.82704402515723e-05	6.55136268343816e-05	0	0	0	0	0	0	9.82704402515723e-05	0	0.00275157232704402	0.000327568134171908	k__Bacteria;p__Saccharibacteria;c__unidentified_Saccharibacteria;o__unidentified_Saccharibacteria;f__unidentified_Saccharibacteria;g__unidentified_Saccharibacteria
OTU_261	0	0	0	0	3.27568134171908e-05	3.27568134171908e-05	9.82704402515723e-05	9.82704402515723e-05	0.000196540880503145	9.82704402515723e-05	6.55136268343816e-05	3.27568134171908e-05	0	0.000196540880503145	0.00157232704402516	0.000589622641509434	0.000524109014675052	0.000818920335429769	0.000294811320754717	k__Bacteria;p__Proteobacteria;c__Betaproteobacteria;o__SC-I-84
OTU_262	0	3.27568134171908e-05	0	0	6.55136268343816e-05	9.82704402515723e-05	0	0.000262054507337526	0.000131027253668763	0.000393081761006289	6.55136268343816e-05	0.000360324947589099	0.000720649895178197	0.00193265199161426	0.000589622641509434	0.000327568134171908	0.0010809748427673	0.000327568134171908	0.000655136268343816	k__Bacteria;p__Proteobacteria;c__Alphaproteobacteria;o__Sphingomonadales;f__Sphingomonadaceae;g__Sphingopyxis
OTU_263	0	0	0	0	3.27568134171908e-05	0.000229297693920335	0.000163784067085954	0.000262054507337526	0.000818920335429769	0.00173611111111111	0.00042583857442348	0	0	0	3.27568134171908e-05	0.0010482180293501	0.000720649895178197	9.82704402515723e-05	0	k__Bacteria;p__Bacteroidetes;c__Bacteroidia;o__unidentified_Bacteroidia;f__Draconibacteriaceae;g__;s__
OTU_264	0	0	0	0	6.55136268343816e-05	0.000131027253668763	0.000131027253668763	0.000163784067085954	0.000131027253668763	0.000163784067085954	0.000131027253668763	0.000622379454926625	0.000262054507337526	0.00216194968553459	0.0017688679245283	0.00134302935010482	0.000687893081761006	0.00134302935010482	0.000949947589098532	k__Bacteria;p__Proteobacteria;c__Alphaproteobacteria;o__Rhizobiales
OTU_265	0	0	0	0	0.000131027253668763	9.82704402515723e-05	0.000131027253668763	0.000458595387840671	0.000131027253668763	0.000229297693920335	9.82704402515723e-05	0	0	0	0	0.000622379454926625	0.000393081761006289	0.000556865828092243	0.000982704402515723	k__Bacteria;p__Proteobacteria;c__Betaproteobacteria;o__Neisseriales;f__Neisseriaceae;g__Kingella;s__
OTU_266	0	0	0	0	3.27568134171908e-05	9.82704402515723e-05	6.55136268343816e-05	3.27568134171908e-05	0.000131027253668763	0.000294811320754717	0.000131027253668763	3.27568134171908e-05	0	0	0.000491352201257862	6.55136268343816e-05	0.000360324947589099	0.000229297693920335	0.00268605870020964	k__Bacteria;p__Bacteroidetes;c__Sphingobacteriia;o__Sphingobacteriales;f__Chitinophagaceae;g__Terrimonas;s__
OTU_267	0	0	0	0	6.55136268343816e-05	0	0	0	0	0	6.55136268343816e-05	0.00750131027253669	0.000393081761006289	0	0	0	0	6.55136268343816e-05	0	k__Bacteria;p__Bacteroidetes;c__Flavobacteriia;o__Flavobacteriales;f__Flavobacteriaceae;g__Flavobacterium
OTU_268	0	0	0	0	6.55136268343816e-05	3.27568134171908e-05	6.55136268343816e-05	6.55136268343816e-05	6.55136268343816e-05	0.000131027253668763	0.000163784067085954	6.55136268343816e-05	0	0.000327568134171908	0	0.000196540880503145	0.000818920335429769	0.000196540880503145	0.00124475890985325	k__Bacteria
OTU_269	0	0	0	0	0.000131027253668763	3.27568134171908e-05	6.55136268343816e-05	6.55136268343816e-05	0.000131027253668763	9.82704402515723e-05	6.55136268343816e-05	0.000131027253668763	9.82704402515723e-05	0.000720649895178197	0.000622379454926625	0.000360324947589099	0.000556865828092243	0.000458595387840671	0.00268605870020964	k__Bacteria;p__Gemmatimonadetes;c__unidentified_Gemmatimonadetes;o__Gemmatimonadales;f__Gemmatimonadaceae
OTU_270	0	0	0	0	0.000196540880503145	0.0014085429769392	6.55136268343816e-05	0.000196540880503145	9.82704402515723e-05	6.55136268343816e-05	0.000262054507337526	0.000131027253668763	0.000262054507337526	0	0	3.27568134171908e-05	0.00042583857442348	0.000687893081761006	0.00042583857442348	k__Bacteria;p__Bacteroidetes;c__Bacteroidia;o__Bacteroidales;f__Bacteroidaceae;g__Bacteroides;s__Bacteroides_fragilis
OTU_271	0	0	0	0	3.27568134171908e-05	3.27568134171908e-05	0	9.82704402515723e-05	0.000163784067085954	3.27568134171908e-05	3.27568134171908e-05	0.000196540880503145	0	0.000458595387840671	0	9.82704402515723e-05	0.00173611111111111	0.000196540880503145	0.000131027253668763	k__Bacteria;p__Cyanobacteria;c__Melainabacteria;o__Caenarcaniphilales;f__;g__;s__
OTU_272	0	0	0	0	3.27568134171908e-05	9.82704402515723e-05	6.55136268343816e-05	0.000229297693920335	0.000131027253668763	0.000294811320754717	0.000131027253668763	0.000262054507337526	0.000163784067085954	0.000458595387840671	0.00265330188679245	0.000491352201257862	0.000982704402515723	0.00111373165618449	0.000786163522012579	k__Bacteria;p__Proteobacteria;c__Alphaproteobacteria;o__Sphingomonadales;f__Sphingomonadaceae;g__Sphingomonas
OTU_273	0	0	0	0	0	0	0	0.000131027253668763	0	0	0	0	0	0	0	0.000163784067085954	0	0.00222746331236897	0	k__Bacteria;p__Bacteroidetes;c__Bacteroidia;o__Bacteroidales;f__Prevotellaceae;g__Prevotella;s__Prevotella_nigrescens
OTU_274	0	0	0.000163784067085954	0	0	6.55136268343816e-05	3.27568134171908e-05	0.000163784067085954	6.55136268343816e-05	0.000131027253668763	6.55136268343816e-05	0.00127751572327044	0.00144129979035639	0.00216194968553459	0.000687893081761006	0.000131027253668763	0.000622379454926625	0.000196540880503145	0.000393081761006289	k__Bacteria;p__Proteobacteria;c__Alphaproteobacteria;o__Sphingomonadales;f__Sphingomonadaceae
OTU_275	0	0	0	0	0	0	0	0	0	0	0	0.000917190775681342	0.00488076519916143	0	0	0	6.55136268343816e-05	0	0	k__Bacteria;p__Cyanobacteria;c__Melainabacteria;o__Vampirovibrionales;f__;g__;s__
OTU_276	0	0	3.27568134171908e-05	0	3.27568134171908e-05	9.82704402515723e-05	6.55136268343816e-05	6.55136268343816e-05	6.55136268343816e-05	0.000131027253668763	6.55136268343816e-05	0.000556865828092243	0.0010809748427673	0.000458595387840671	0.00255503144654088	0.000655136268343816	0.000884433962264151	0.00101546121593291	0.0010809748427673	k__Bacteria;p__Proteobacteria;c__Alphaproteobacteria;o__Rhizobiales
OTU_277	0	0	0	0	3.27568134171908e-05	6.55136268343816e-05	3.27568134171908e-05	6.55136268343816e-05	9.82704402515723e-05	6.55136268343816e-05	0.000131027253668763	3.27568134171908e-05	9.82704402515723e-05	0.00042583857442348	0.00117924528301887	0.000294811320754717	0.000491352201257862	0.000556865828092243	0.00193265199161426	k__Bacteria;p__Proteobacteria;c__Betaproteobacteria;o__Nitrosomonadales;f__Nitrosomonadaceae;g__;s__
OTU_278	0	0	0	0	0	0.000163784067085954	3.27568134171908e-05	0.000131027253668763	0.000327568134171908	0.00117924528301887	0.000163784067085954	0	0	0	0	0.000818920335429769	0.000884433962264151	3.27568134171908e-05	0	k__Bacteria;p__Bacteroidetes;c__Bacteroidetes_vadinHA17;o__;f__;g__;s__
OTU_279	0	0	0	0	0	0	0	0	0	0	0	0.00343946540880503	0.00363600628930818	0	3.27568134171908e-05	0	0	0	3.27568134171908e-05	k__Bacteria;p__Proteobacteria;c__Alphaproteobacteria;o__Rhodospirillales;f__I-10
OTU_280	0	0	0	0	0.000131027253668763	0.000131027253668763	9.82704402515723e-05	0.000163784067085954	0.000884433962264151	0.000262054507337526	9.82704402515723e-05	0.000163784067085954	0.00324292452830189	0	0	6.55136268343816e-05	0.000196540880503145	0.000294811320754717	0.000131027253668763	k__Bacteria;p__Bacteroidetes;c__Bacteroidia;o__Bacteroidales;f__Porphyromonadaceae;g__Parabacteroides
OTU_281	0	0	0	0	0.000196540880503145	0.000163784067085954	9.82704402515723e-05	0.000196540880503145	0.000294811320754717	0.00042583857442348	0.000393081761006289	0	9.82704402515723e-05	0.00298087002096436	0.00324292452830189	0.0038980607966457	0.00153957023060797	0.00393081761006289	0.00085167714884696	k__Bacteria;p__Proteobacteria;c__Betaproteobacteria;o__Nitrosomonadales;f__Nitrosomonadaceae;g__;s__
OTU_282	0	0	0	0	3.27568134171908e-05	0.000131027253668763	0.000196540880503145	3.27568134171908e-05	0.000196540880503145	0.000196540880503145	6.55136268343816e-05	0	0	0.00304638364779874	0.000982704402515723	0.000818920335429769	0.000163784067085954	0.00042583857442348	0.000294811320754717	k__Bacteria;p__Bacteroidetes;c__Sphingobacteriia;o__Sphingobacteriales;f__PHOS-HE51;g__;s__
OTU_283	0	0	0	0	0	0.000131027253668763	0	6.55136268343816e-05	9.82704402515723e-05	0.000949947589098532	0.000556865828092243	0	0	0	0	0.000589622641509434	0.000949947589098532	3.27568134171908e-05	0.000196540880503145	k__Bacteria;p__Acidobacteria;c__Holophagae;o__Holophagales;f__Holophagaceae
OTU_284	0	0	0	0	6.55136268343816e-05	3.27568134171908e-05	9.82704402515723e-05	0.000196540880503145	6.55136268343816e-05	9.82704402515723e-05	0	0	0	0	0	0.000262054507337526	6.55136268343816e-05	0.00262054507337526	0.00085167714884696	k__Bacteria;p__Actinobacteria;c__unidentified_Actinobacteria;o__Actinomycetales;f__Actinomycetaceae;g__Actinomyces;s__Actinomyces_orihominis
OTU_285	0	0	0	0	0	3.27568134171908e-05	0	0.000491352201257862	0	0	0	0	0	0	0	6.55136268343816e-05	0	0.00193265199161426	0	k__Bacteria;p__Firmicutes;c__Clostridia;o__Clostridiales;f__Ruminococcaceae;g__Ruminococcaceae_UCG-014
OTU_286	0	0	0	0	0	0.000131027253668763	9.82704402515723e-05	0.000163784067085954	9.82704402515723e-05	0.000294811320754717	0.000262054507337526	0	0	0	0	0.00085167714884696	0.00111373165618449	3.27568134171908e-05	0	k__Bacteria;p__Bacteroidetes;c__Bacteroidia;o__Bacteroidales;f__Rikenellaceae;g__Blvii28_wastewater-sludge_group;s__
OTU_287	0	0	0	0	3.27568134171908e-05	3.27568134171908e-05	0	0.000163784067085954	0.000131027253668763	6.55136268343816e-05	6.55136268343816e-05	0	0	0.00114648846960168	0.000556865828092243	0.000229297693920335	0.00042583857442348	0.000524109014675052	0.000655136268343816	k__Bacteria;p__Proteobacteria;c__Alphaproteobacteria;o__Rhodospirillales;f__JG37-AG-20;g__;s__
OTU_288	0	0	0	0	6.55136268343816e-05	9.82704402515723e-05	3.27568134171908e-05	0.000163784067085954	6.55136268343816e-05	9.82704402515723e-05	0.000294811320754717	3.27568134171908e-05	0	0.00271881551362683	0.0014085429769392	0.00137578616352201	0.00117924528301887	0.000884433962264151	0.000524109014675052	k__Bacteria;p__Proteobacteria;c__Alphaproteobacteria;o__Rhodospirillales
OTU_289	0	0	0	0	0	0	0.000229297693920335	0.00101546121593291	0.000327568134171908	0.000589622641509434	9.82704402515723e-05	0	0	0.000131027253668763	0.000131027253668763	0.000229297693920335	0.000786163522012579	0.000655136268343816	6.55136268343816e-05	k__Bacteria;p__Proteobacteria;c__Deltaproteobacteria;o__Desulfuromonadales;f__Geobacteraceae;g__Geobacter
OTU_290	0	0	0	0	0	0	0	0	0.00193265199161426	0	0	6.55136268343816e-05	0.000196540880503145	0.000131027253668763	0.000393081761006289	0	6.55136268343816e-05	9.82704402515723e-05	0.000163784067085954	k__Bacteria;p__Proteobacteria;c__Deltaproteobacteria;o__Myxococcales;f__P3OB-42;g__;s__
OTU_291	0	0.00586346960167715	9.82704402515723e-05	0	6.55136268343816e-05	0	9.82704402515723e-05	0	0	0	6.55136268343816e-05	0.000458595387840671	0.00144129979035639	0.00085167714884696	0.000687893081761006	6.55136268343816e-05	3.27568134171908e-05	0.000163784067085954	0.000196540880503145	k__Bacteria;p__Proteobacteria;c__Betaproteobacteria;o__Burkholderiales;f__Oxalobacteraceae;g__Massilia;s__Massilia_sp._WG5
OTU_292	0	0	0	0	9.82704402515723e-05	9.82704402515723e-05	9.82704402515723e-05	0.000131027253668763	0.000131027253668763	0.000196540880503145	0.000163784067085954	0.000163784067085954	0.000327568134171908	0.00147405660377359	0.00085167714884696	0.00163784067085954	0.0021291928721174	0.00127751572327044	0.000524109014675052	k__Bacteria;p__Acidobacteria;c__Subgroup_5;o__;f__;g__;s__
OTU_293	0	0	0	0	3.27568134171908e-05	0	0	3.27568134171908e-05	3.27568134171908e-05	0.000163784067085954	0.000131027253668763	0.00245676100628931	0.00157232704402516	0.000655136268343816	0.000786163522012579	9.82704402515723e-05	0.000884433962264151	0.000393081761006289	0.00042583857442348	k__Bacteria;p__Proteobacteria;c__Alphaproteobacteria;o__Rhodobacterales;f__Rhodobacteraceae
OTU_294	0	0	0	0	6.55136268343816e-05	0.000360324947589099	0	0.000458595387840671	0.000589622641509434	0.00216194968553459	3.27568134171908e-05	0	0	0	0	6.55136268343816e-05	0.000163784067085954	9.82704402515723e-05	0.000163784067085954	k__Bacteria;p__Fusobacteria;c__Fusobacteriia;o__Fusobacteriales;f__Fusobacteriaceae;g__Fusobacterium
OTU_295	0	0	0	0	3.27568134171908e-05	6.55136268343816e-05	3.27568134171908e-05	9.82704402515723e-05	9.82704402515723e-05	0.000131027253668763	6.55136268343816e-05	0	0	0.000163784067085954	9.82704402515723e-05	0.000393081761006289	0.000360324947589099	0.000360324947589099	0.00186713836477987	k__Bacteria;p__Proteobacteria;c__Alphaproteobacteria;o__Rhizobiales;f__KF-JG30-B3;g__;s__
OTU_296	0	0	0	0	0	0.000196540880503145	0	0.000917190775681342	6.55136268343816e-05	0.000131027253668763	3.27568134171908e-05	0	0	0	0	0.000196540880503145	0	0.00157232704402516	0.000163784067085954	k__Bacteria;p__Bacteroidetes;c__Bacteroidia;o__Bacteroidales;f__Prevotellaceae;g__Prevotella;s__Prevotella_maculosa
OTU_297	0	0	0	0	0.000360324947589099	0.000360324947589099	0.000262054507337526	0.000229297693920335	0.000720649895178197	0.00042583857442348	0.000524109014675052	0.000163784067085954	0.000163784067085954	0.0127751572327044	0.00524109014675052	0.00445492662473795	0.00170335429769392	0.00406184486373166	0.00153957023060797	k__Bacteria;p__Proteobacteria;c__Betaproteobacteria;o__TRA3-20;f__;g__;s__
OTU_298	0	0	0	0	6.55136268343816e-05	6.55136268343816e-05	3.27568134171908e-05	6.55136268343816e-05	9.82704402515723e-05	0.00117924528301887	6.55136268343816e-05	0.000294811320754717	6.55136268343816e-05	0	0	0	0.000131027253668763	0.000131027253668763	0.000294811320754717	k__Bacteria;p__Bacteroidetes;c__Sphingobacteriia;o__Sphingobacteriales;f__Chitinophagaceae;g__Flavitalea
OTU_299	0	0	0	0	0.000262054507337526	6.55136268343816e-05	0.000163784067085954	6.55136268343816e-05	9.82704402515723e-05	0.000196540880503145	9.82704402515723e-05	0	0	0.00504454926624738	0.00117924528301887	0.000884433962264151	0.0010482180293501	0.0010809748427673	0.000589622641509434	k__Bacteria;p__Gemmatimonadetes;c__unidentified_Gemmatimonadetes;o__Gemmatimonadales;f__Gemmatimonadaceae;g__;s__
OTU_300	0	0	0	0	0	0	0	0.000818920335429769	0	0	0	0	0	0	0	0	0	0.00150681341719078	6.55136268343816e-05	k__Bacteria;p__Bacteroidetes;c__Bacteroidia;o__Bacteroidales;f__Prevotellaceae;g__Prevotella;s__Prevotella_micans
OTU_301	0	0	0	0	3.27568134171908e-05	3.27568134171908e-05	0.000131027253668763	0.00144129979035639	0.000294811320754717	0.000294811320754717	3.27568134171908e-05	0.000163784067085954	0.000196540880503145	6.55136268343816e-05	0.000131027253668763	0.00042583857442348	9.82704402515723e-05	9.82704402515723e-05	3.27568134171908e-05	k__Bacteria;p__Proteobacteria;c__Alphaproteobacteria;o__Caulobacterales;f__Caulobacteraceae;g__Phenylobacterium
OTU_302	0	0	0	0	6.55136268343816e-05	9.82704402515723e-05	9.82704402515723e-05	0.000163784067085954	0.000163784067085954	0.000196540880503145	9.82704402515723e-05	0	0	0.000917190775681342	0.00121200209643606	0.000818920335429769	0.000884433962264151	0.000720649895178197	0.000262054507337526	k__Bacteria;p__Proteobacteria;c__Gammaproteobacteria;o__KI89A_clade;f__;g__;s__
OTU_303	0	0	0	0	3.27568134171908e-05	3.27568134171908e-05	6.55136268343816e-05	3.27568134171908e-05	9.82704402515723e-05	0.000163784067085954	3.27568134171908e-05	0.000229297693920335	0.000393081761006289	0.000949947589098532	0.000687893081761006	3.27568134171908e-05	0.000556865828092243	0.000360324947589099	6.55136268343816e-05	k__Bacteria;p__Bacteroidetes;c__Sphingobacteriia;o__Sphingobacteriales;f__Saprospiraceae;g__Haliscomenobacter;s__
OTU_304	0	0	0	0	0	0	0	0	0	0	0	0.000589622641509434	0.00694444444444444	0	0	0	0	0	0	k__Bacteria;p__Bacteroidetes;c__Bacteroidia;o__Bacteroidales;f__Porphyromonadaceae;g__Parabacteroides
OTU_305	0	0	0	0	3.27568134171908e-05	9.82704402515723e-05	3.27568134171908e-05	0	6.55136268343816e-05	0.000131027253668763	3.27568134171908e-05	0.000196540880503145	3.27568134171908e-05	0.000163784067085954	0.000393081761006289	0.000262054507337526	0.00114648846960168	0.000589622641509434	0.000131027253668763	k__Bacteria;p__Acidobacteria;c__Blastocatellia;o__unidentified_Blastocatellia;f__Blastocatellaceae_(Subgroup_4)
OTU_306	0	0	0	0	0	3.27568134171908e-05	6.55136268343816e-05	3.27568134171908e-05	6.55136268343816e-05	6.55136268343816e-05	3.27568134171908e-05	6.55136268343816e-05	3.27568134171908e-05	0.000229297693920335	0.000163784067085954	3.27568134171908e-05	9.82704402515723e-05	9.82704402515723e-05	0.00235849056603774	k__Bacteria;p__Bacteroidetes;c__Cytophagia;o__Cytophagales;f__Cytophagaceae;g__Ohtaekwangia;s__
OTU_307	0	0	0	0	0	0.000131027253668763	9.82704402515723e-05	0.000196540880503145	0.000753406708595388	0.00085167714884696	0.000131027253668763	0	0	9.82704402515723e-05	9.82704402515723e-05	0.000262054507337526	0.000884433962264151	0.000491352201257862	6.55136268343816e-05	k__Bacteria;p__Verrucomicrobia;c__OPB35_soil_group
OTU_308	0	0	0	0	9.82704402515723e-05	3.27568134171908e-05	3.27568134171908e-05	3.27568134171908e-05	0.000131027253668763	9.82704402515723e-05	3.27568134171908e-05	0	0	0.000720649895178197	0.000655136268343816	0.000687893081761006	0.000589622641509434	0.000556865828092243	6.55136268343816e-05	k__Bacteria;p__Proteobacteria;c__Betaproteobacteria
OTU_309	0	0	0	0	3.27568134171908e-05	0.000294811320754717	3.27568134171908e-05	0.000327568134171908	0.000360324947589099	0.000229297693920335	0.000163784067085954	0	0	0	0	6.55136268343816e-05	0.000524109014675052	9.82704402515723e-05	9.82704402515723e-05	k__Bacteria;p__Bacteroidetes;c__Bacteroidia;o__Bacteroidales;f__Rikenellaceae;g__vadinBC27_wastewater-sludge_group
OTU_310	0	0	0	0	9.82704402515723e-05	6.55136268343816e-05	0	6.55136268343816e-05	6.55136268343816e-05	3.27568134171908e-05	6.55136268343816e-05	3.27568134171908e-05	0	0	0.000163784067085954	0.000131027253668763	0.00111373165618449	0.000229297693920335	0.000163784067085954	k__Bacteria
OTU_311	0	0	0	0	3.27568134171908e-05	0.00144129979035639	3.27568134171908e-05	0	0	0	3.27568134171908e-05	6.55136268343816e-05	0.000229297693920335	0	0	6.55136268343816e-05	3.27568134171908e-05	6.55136268343816e-05	0	k__Bacteria;p__Proteobacteria;c__Gammaproteobacteria;o__Enterobacteriales;f__Enterobacteriaceae;g__Proteus
OTU_312	0	0	0	0	9.82704402515723e-05	9.82704402515723e-05	0	6.55136268343816e-05	9.82704402515723e-05	6.55136268343816e-05	6.55136268343816e-05	0.000131027253668763	3.27568134171908e-05	0.000131027253668763	0.00042583857442348	0.000196540880503145	0.000818920335429769	0.000786163522012579	0.00042583857442348	k__Bacteria;p__Proteobacteria;c__Alphaproteobacteria;o__Rhizobiales;f__unidentified_Rhizobiales;g__Rhizomicrobium;s__
OTU_313	0	0	0	0	3.27568134171908e-05	3.27568134171908e-05	9.82704402515723e-05	3.27568134171908e-05	3.27568134171908e-05	0.000327568134171908	0.000163784067085954	9.82704402515723e-05	0.000196540880503145	0.000949947589098532	0.00189989517819706	0.000294811320754717	0.000786163522012579	0.000589622641509434	0.000589622641509434	k__Bacteria;p__Proteobacteria;c__Alphaproteobacteria;o__Caulobacterales;f__Hyphomonadaceae;g__Hirschia;s__
OTU_314	0	0	0	0	0	0	0	0	0	0	0	3.27568134171908e-05	6.55136268343816e-05	0	0.000393081761006289	0.000196540880503145	0.000524109014675052	0.00111373165618449	0	k__Archaea;p__Thaumarchaeota;c__.SCG.;o__;f__;g__;s__
OTU_315	0	0	0	0	3.27568134171908e-05	6.55136268343816e-05	3.27568134171908e-05	9.82704402515723e-05	9.82704402515723e-05	0.000196540880503145	9.82704402515723e-05	0.000163784067085954	0.000556865828092243	0.000917190775681342	0.00183438155136268	0.000949947589098532	0.00101546121593291	0.000786163522012579	0.000327568134171908	k__Bacteria;p__Proteobacteria;c__Alphaproteobacteria;o__Caulobacterales;f__Hyphomonadaceae;g__Woodsholea;s__
OTU_316	0	0	0	0	0	0.000163784067085954	3.27568134171908e-05	0.000229297693920335	6.55136268343816e-05	0.00121200209643606	3.27568134171908e-05	0	0	0	0	0.000294811320754717	0.000196540880503145	0	0	k__Bacteria;p__Bacteroidetes
OTU_317	0	0	0	0	3.27568134171908e-05	6.55136268343816e-05	0	6.55136268343816e-05	3.27568134171908e-05	3.27568134171908e-05	3.27568134171908e-05	0	0	0	0	3.27568134171908e-05	3.27568134171908e-05	0.00216194968553459	0.00111373165618449	k__Bacteria;p__Actinobacteria;c__unidentified_Actinobacteria;o__Propionibacteriales;f__Propionibacteriaceae;g__Propionibacterium
OTU_318	0	0	0	0	3.27568134171908e-05	6.55136268343816e-05	3.27568134171908e-05	3.27568134171908e-05	0.000131027253668763	3.27568134171908e-05	9.82704402515723e-05	0	0	3.27568134171908e-05	3.27568134171908e-05	0.000131027253668763	0.000163784067085954	6.55136268343816e-05	0.00275157232704402	k__Bacteria;p__Proteobacteria;c__Betaproteobacteria
OTU_319	0	0	0	0	9.82704402515723e-05	3.27568134171908e-05	9.82704402515723e-05	0.000131027253668763	6.55136268343816e-05	3.27568134171908e-05	3.27568134171908e-05	0	6.55136268343816e-05	0.000524109014675052	0.000818920335429769	0.000720649895178197	0.00127751572327044	0.00127751572327044	0.000229297693920335	k__Bacteria;p__Gemmatimonadetes;c__unidentified_Gemmatimonadetes;o__Gemmatimonadales;f__Gemmatimonadaceae;g__;s__
OTU_320	0	9.82704402515723e-05	0.000229297693920335	0	6.55136268343816e-05	0.000294811320754717	9.82704402515723e-05	0.000229297693920335	0.000163784067085954	0.00173611111111111	0.000163784067085954	6.55136268343816e-05	0	3.27568134171908e-05	3.27568134171908e-05	0.000196540880503145	0.000163784067085954	0.000229297693920335	0.000196540880503145	k__Bacteria;p__Proteobacteria;c__Alphaproteobacteria;o__Caulobacterales;f__Caulobacteraceae;g__Brevundimonas;s__Brevundimonas_diminuta
OTU_321	0	0	0	0	3.27568134171908e-05	6.55136268343816e-05	3.27568134171908e-05	6.55136268343816e-05	9.82704402515723e-05	9.82704402515723e-05	6.55136268343816e-05	0	0	0.00042583857442348	0.0010809748427673	0.000360324947589099	0.000262054507337526	0.00117924528301887	0.000556865828092243	k__Bacteria;p__Proteobacteria;c__Betaproteobacteria
OTU_322	0	0	0	0	3.27568134171908e-05	0.000163784067085954	9.82704402515723e-05	0.000360324947589099	0.000196540880503145	0.000687893081761006	0.000458595387840671	6.55136268343816e-05	0.000687893081761006	6.55136268343816e-05	0.000589622641509434	0.000687893081761006	0.000327568134171908	0.000360324947589099	0.000262054507337526	k__Bacteria;p__Proteobacteria;c__Alphaproteobacteria;o__Rhizobiales
OTU_323	0	0	0	0	3.27568134171908e-05	6.55136268343816e-05	0	0	3.27568134171908e-05	3.27568134171908e-05	6.55136268343816e-05	0.000491352201257862	0.000622379454926625	0.000884433962264151	0.000589622641509434	0.000163784067085954	0.000196540880503145	0.000360324947589099	0.000622379454926625	k__Bacteria;p__Proteobacteria;c__Betaproteobacteria
OTU_324	0	0	0	0	0	0	0	0.00157232704402516	3.27568134171908e-05	0	0	0	0	0	0	0	3.27568134171908e-05	0.000753406708595388	0.000589622641509434	k__Bacteria;p__Bacteroidetes;c__Bacteroidia;o__Bacteroidales;f__Prevotellaceae;g__Prevotella_2;s__Prevotella_saccharolytica
OTU_325	0	0	0	0	3.27568134171908e-05	3.27568134171908e-05	6.55136268343816e-05	0.000131027253668763	9.82704402515723e-05	0.000131027253668763	0.000131027253668763	0	0	3.27568134171908e-05	6.55136268343816e-05	0.00121200209643606	0.000262054507337526	0.000262054507337526	9.82704402515723e-05	k__Bacteria;p__Acidobacteria;c__Subgroup_25;o__;f__;g__;s__
OTU_326	0	0	0	0	6.55136268343816e-05	3.27568134171908e-05	3.27568134171908e-05	6.55136268343816e-05	6.55136268343816e-05	6.55136268343816e-05	9.82704402515723e-05	3.27568134171908e-05	0.000131027253668763	0.000589622641509434	0.000917190775681342	0.000393081761006289	0.000327568134171908	0.000327568134171908	0.00042583857442348	k__Bacteria;p__Proteobacteria;c__Gammaproteobacteria;o__Xanthomonadales;f__;g__;s__
OTU_327	0	0	0	0	3.27568134171908e-05	0	0	0	0	0	0	6.55136268343816e-05	0	0.00370151991614256	9.82704402515723e-05	3.27568134171908e-05	0.000196540880503145	0.000131027253668763	0	k__Bacteria;p__Acidobacteria;c__Blastocatellia;o__unidentified_Blastocatellia;f__Blastocatellaceae_(Subgroup_4);g__11-24;s__
OTU_328	0	0	0	0	0	9.82704402515723e-05	0.000163784067085954	6.55136268343816e-05	0	0	0	0	0	0	0	0.000491352201257862	0.000753406708595388	0.000327568134171908	3.27568134171908e-05	k__Bacteria;p__Firmicutes;c__Clostridia;o__Clostridiales;f__Peptostreptococcaceae;g__Acetoanaerobium;s__
OTU_329	0	0	0	0	6.55136268343816e-05	0	0	0	0	0	0	0	0	0.00262054507337526	9.82704402515723e-05	9.82704402515723e-05	0.000458595387840671	9.82704402515723e-05	0.000131027253668763	k__Bacteria;p__Cyanobacteria;c__unidentified_Cyanobacteria;o__SubsectionIII;f__FamilyI;g__;s__
OTU_330	0	0.000687893081761006	6.55136268343816e-05	0	0.000687893081761006	0.000589622641509434	0.000458595387840671	0.000949947589098532	0.000589622641509434	0.020604035639413	0.00301362683438155	0.00592898322851153	0.00579795597484277	0.000131027253668763	0.00101546121593291	0.000622379454926625	0.00134302935010482	0.00170335429769392	0.00117924528301887	k__Bacteria;p__Proteobacteria;c__Betaproteobacteria;o__Burkholderiales;f__Comamonadaceae;g__Comamonas
OTU_331	0	0	0	0	0	0	0	0	0	0	0	0.00131027253668763	0.00406184486373166	0	0	0	0	0	0	k__Bacteria;p__Proteobacteria;c__Alphaproteobacteria;o__Rhodospirillales;f__Rhodospirillaceae
OTU_332	0	0	0	0	0	3.27568134171908e-05	0.000163784067085954	0.000163784067085954	0.00170335429769392	0.000687893081761006	9.82704402515723e-05	0	0	0.000720649895178197	0	9.82704402515723e-05	6.55136268343816e-05	0.000131027253668763	6.55136268343816e-05	k__Bacteria;p__Proteobacteria;c__Betaproteobacteria;o__Hydrogenophilales;f__Hydrogenophilaceae;g__Thiobacillus;s__
OTU_333	0	0	0	0	6.55136268343816e-05	6.55136268343816e-05	0.000163784067085954	0.000163784067085954	9.82704402515723e-05	0.000393081761006289	0.000163784067085954	0	0	0.00265330188679245	0.00121200209643606	0.00301362683438155	0.0014085429769392	0.000982704402515723	0.000524109014675052	k__Bacteria;p__Acidobacteria;c__Blastocatellia;o__unidentified_Blastocatellia;f__Blastocatellaceae_(Subgroup_4);g__RB41;s__
OTU_334	0	0	0	0	6.55136268343816e-05	9.82704402515723e-05	6.55136268343816e-05	3.27568134171908e-05	6.55136268343816e-05	9.82704402515723e-05	3.27568134171908e-05	3.27568134171908e-05	0	0.000360324947589099	0.000917190775681342	0.000196540880503145	0.000196540880503145	0.000196540880503145	0.00121200209643606	k__Bacteria;p__Proteobacteria;c__Alphaproteobacteria;o__Rhodospirillales;f__I-10;g__;s__
OTU_335	0	3.27568134171908e-05	0.000163784067085954	0	0.00163784067085954	0.00153957023060797	0.00042583857442348	0.000655136268343816	0.000229297693920335	0.000294811320754717	0.00042583857442348	0.00131027253668763	0.00144129979035639	0.00180162473794549	0.00242400419287212	0.000131027253668763	0.000360324947589099	0.000622379454926625	0.000720649895178197	k__Bacteria;p__Proteobacteria;c__Betaproteobacteria;o__Burkholderiales;f__Comamonadaceae;g__Lampropedia;s__Lampropedia_hyalina
OTU_336	0	0	0	0	3.27568134171908e-05	3.27568134171908e-05	3.27568134171908e-05	3.27568134171908e-05	6.55136268343816e-05	9.82704402515723e-05	6.55136268343816e-05	3.27568134171908e-05	0	0.00180162473794549	0.000163784067085954	0.000753406708595388	0.000294811320754717	0.000327568134171908	3.27568134171908e-05	k__Bacteria;p__Verrucomicrobia;c__OPB35_soil_group;o__;f__;g__;s__
OTU_337	0	0	0	0	9.82704402515723e-05	3.27568134171908e-05	9.82704402515723e-05	3.27568134171908e-05	6.55136268343816e-05	0.000229297693920335	3.27568134171908e-05	0	0	0.000196540880503145	0.000360324947589099	0.00150681341719078	0.0010482180293501	0.000229297693920335	0.000393081761006289	k__Bacteria;p__Chloroflexi;c__Anaerolineae;o__Anaerolineales;f__Anaerolineaceae;g__;s__
OTU_338	0	0	0	0	0	9.82704402515723e-05	0	0	0	0.000131027253668763	0.000131027253668763	0	0	0	0	0.000196540880503145	0.00117924528301887	3.27568134171908e-05	0	k__Bacteria;p__Proteobacteria;c__Gammaproteobacteria
OTU_339	0	0	0	0	0	0	0	0	0	0	0	0	3.27568134171908e-05	0.00419287211740042	3.27568134171908e-05	0	0	0	0	k__Bacteria;p__Acidobacteria;c__Holophagae;o__Subgroup_10;f__CA002
OTU_340	0	0	0	0	6.55136268343816e-05	3.27568134171908e-05	3.27568134171908e-05	3.27568134171908e-05	3.27568134171908e-05	6.55136268343816e-05	6.55136268343816e-05	0	0	0	0	0.000131027253668763	0.000786163522012579	0.000393081761006289	9.82704402515723e-05	k__Bacteria;p__Acidobacteria;c__Holophagae;o__Holophagales;f__Holophagaceae
OTU_341	0	0	0	0	3.27568134171908e-05	0.000262054507337526	0.000786163522012579	0.0010809748427673	0.000163784067085954	0.000294811320754717	0.000556865828092243	0	0	0	0	3.27568134171908e-05	0.000229297693920335	9.82704402515723e-05	0	k__Bacteria;p__Proteobacteria;c__Betaproteobacteria;o__Rhodocyclales;f__Rhodocyclaceae;g__Azonexus
OTU_342	0	0	0	0	0	0	0	0	0	0	0	0.000294811320754717	0.00429114255765199	0	0	0	0	0	0	k__Bacteria;p__Proteobacteria;c__Deltaproteobacteria;o__Oligoflexales;f__Oligoflexaceae;g__unidentified_Oligoflexaceae;s__Spirobacillus_sp._BFE32B
OTU_343	0	0	0	0	3.27568134171908e-05	0.000917190775681342	0.000294811320754717	0.000818920335429769	0.00163784067085954	0.00127751572327044	0.000131027253668763	0	0	0	0	0.000524109014675052	0.000393081761006289	3.27568134171908e-05	0	k__Bacteria;p__Bacteroidetes;c__Sphingobacteriia;o__Sphingobacteriales;f__Lentimicrobiaceae;g__Lentimicrobium;s__
OTU_344	0	0	0	0	3.27568134171908e-05	0.000131027253668763	0.000131027253668763	0.000131027253668763	3.27568134171908e-05	0.000163784067085954	6.55136268343816e-05	3.27568134171908e-05	0	0.000720649895178197	0.000786163522012579	0.00222746331236897	0.00124475890985325	0.000884433962264151	0.000589622641509434	k__Bacteria;p__Acidobacteria;c__Subgroup_6;o__;f__;g__;s__
OTU_345	0	0	0	0	0	0	0	0	0	0	0	0.00504454926624738	0.000720649895178197	0	0	0	3.27568134171908e-05	0	0	k__Bacteria;p__Cyanobacteria;c__unidentified_Cyanobacteria;o__SubsectionIII;f__FamilyI;g__Leptolyngbya
OTU_346	0	0	0	0	0	0	0	0	0	0	0	0.00294811320754717	0.00209643605870021	0	0	0	0	0	0	k__Bacteria;p__Chloroflexi;c__Anaerolineae;o__Anaerolineales;f__Anaerolineaceae;g__unidentified_Anaerolineaceae;s__Chloroflexi_bacterium_OLB15
OTU_347	0	0	0	0	0.000131027253668763	0.000262054507337526	6.55136268343816e-05	0.000163784067085954	0.000327568134171908	0.000262054507337526	0.000327568134171908	0.000163784067085954	3.27568134171908e-05	0.000524109014675052	0.00137578616352201	0.000687893081761006	0.00121200209643606	0.00160508385744235	0.00245676100628931	k__Bacteria;p__Proteobacteria;c__Betaproteobacteria;o__TRA3-20;f__;g__;s__
OTU_348	0	0	0	0	3.27568134171908e-05	0.000163784067085954	0	0.000393081761006289	0.000229297693920335	0.000262054507337526	0.000131027253668763	0	0	0	0	0.000294811320754717	0.000327568134171908	0.0028498427672956	0.000589622641509434	k__Bacteria;p__Bacteroidetes;c__Bacteroidia;o__Bacteroidales;f__Prevotellaceae;g__Prevotella;s__Prevotella_oulorum
OTU_349	0	0	0	0	0	0	0	0	6.55136268343816e-05	0	0	0	0	3.27568134171908e-05	6.55136268343816e-05	0.000131027253668763	0.00085167714884696	0.000589622641509434	0.000393081761006289	k__Archaea;p__Thaumarchaeota
OTU_350	0	0.0021291928721174	0.00379979035639413	0.000196540880503145	0.00189989517819706	9.82704402515723e-05	9.82704402515723e-05	9.82704402515723e-05	0.000163784067085954	0.000491352201257862	0.000131027253668763	0.0032101677148847	0.00137578616352201	0.000360324947589099	0.000458595387840671	0.000393081761006289	0.000294811320754717	0.000360324947589099	0.000327568134171908	k__Bacteria;p__Proteobacteria;c__Alphaproteobacteria;o__Sphingomonadales;f__Sphingomonadaceae;g__Sphingomonas;s__Sphingomonas_melonis
OTU_351	0	0	0	0	0	0	0	0	0	0	0	0	0	0.0046187106918239	0	0	0	0	0	k__Bacteria
OTU_352	0	3.27568134171908e-05	0.000294811320754717	0	6.55136268343816e-05	9.82704402515723e-05	9.82704402515723e-05	0.000131027253668763	0.000131027253668763	0.00131027253668763	0.000458595387840671	0.00219470649895178	0.00327568134171908	0.00343946540880503	0.0042583857442348	0.000622379454926625	0.000818920335429769	0.00127751572327044	0.00101546121593291	k__Bacteria;p__Proteobacteria;c__Betaproteobacteria;o__Burkholderiales;f__Comamonadaceae
OTU_353	0	0	0	0	6.55136268343816e-05	3.27568134171908e-05	9.82704402515723e-05	9.82704402515723e-05	9.82704402515723e-05	3.27568134171908e-05	0.000131027253668763	0	0	0	0	6.55136268343816e-05	6.55136268343816e-05	6.55136268343816e-05	0.00150681341719078	k__Bacteria;p__Proteobacteria;c__Betaproteobacteria
OTU_354	0	0	0	0	6.55136268343816e-05	6.55136268343816e-05	3.27568134171908e-05	3.27568134171908e-05	6.55136268343816e-05	3.27568134171908e-05	3.27568134171908e-05	3.27568134171908e-05	0	0.00278432914046122	0.000622379454926625	0.000327568134171908	0.000294811320754717	0.000491352201257862	0.000196540880503145	k__Bacteria;p__Proteobacteria;c__Betaproteobacteria;o__Nitrosomonadales;f__Nitrosomonadaceae;g__;s__
OTU_355	0	0	0	0	3.27568134171908e-05	9.82704402515723e-05	0	6.55136268343816e-05	6.55136268343816e-05	0.000196540880503145	3.27568134171908e-05	6.55136268343816e-05	0.000131027253668763	0.000720649895178197	0.000229297693920335	3.27568134171908e-05	0.00111373165618449	0.000294811320754717	0.000163784067085954	k__Bacteria;p__Bacteroidetes;c__Sphingobacteriia;o__Sphingobacteriales;f__Chitinophagaceae
OTU_356	0	0	0	0	6.55136268343816e-05	0	3.27568134171908e-05	3.27568134171908e-05	0.00042583857442348	0.000327568134171908	6.55136268343816e-05	6.55136268343816e-05	0	0.000196540880503145	0.000818920335429769	0.000229297693920335	0.00131027253668763	0.000786163522012579	0.000196540880503145	k__Bacteria;p__Bacteroidetes;c__Sphingobacteriia;o__Sphingobacteriales;f__Chitinophagaceae;g__Terrimonas;s__
OTU_357	0	0	0	0	6.55136268343816e-05	3.27568134171908e-05	3.27568134171908e-05	3.27568134171908e-05	6.55136268343816e-05	0	6.55136268343816e-05	0	0	0.000589622641509434	0.000589622641509434	0.000294811320754717	0.000196540880503145	0.000327568134171908	0.000294811320754717	k__Bacteria;p__Proteobacteria;c__Gammaproteobacteria;o__Cellvibrionales;f__Spongiibacteraceae;g__;s__
OTU_358	0	0	0	0	3.27568134171908e-05	3.27568134171908e-05	3.27568134171908e-05	0	0	3.27568134171908e-05	9.82704402515723e-05	0.000163784067085954	6.55136268343816e-05	3.27568134171908e-05	0.000131027253668763	0.000131027253668763	0.000884433962264151	0.000491352201257862	9.82704402515723e-05	k__Bacteria;p__Verrucomicrobia;c__Spartobacteria;o__Chthoniobacterales;f__DA101_soil_group;g__;s__
OTU_359	0	0.000556865828092243	0	0	0	0	0	0.00186713836477987	0	3.27568134171908e-05	3.27568134171908e-05	0	0	0	0	3.27568134171908e-05	0	0.000622379454926625	0.000163784067085954	k__Bacteria;p__Proteobacteria;c__Betaproteobacteria;o__Burkholderiales;f__Comamonadaceae;g__Comamonas;s__Ottowia_sp._oral_taxon_894
OTU_360	0	0	0	0	3.27568134171908e-05	3.27568134171908e-05	0	0.00406184486373166	0	3.27568134171908e-05	3.27568134171908e-05	0	0	0	0	6.55136268343816e-05	0.000131027253668763	0.000687893081761006	0.00137578616352201	k__Bacteria;p__Firmicutes;c__Clostridia;o__Clostridiales;f__Lachnospiraceae;g__Johnsonella;s__
OTU_361	0	0	9.82704402515723e-05	0	3.27568134171908e-05	6.55136268343816e-05	0	3.27568134171908e-05	3.27568134171908e-05	0.000949947589098532	3.27568134171908e-05	3.27568134171908e-05	0	0	0	0.000131027253668763	9.82704402515723e-05	0.000131027253668763	9.82704402515723e-05	k__Bacteria;p__Bacteroidetes;c__Sphingobacteriia;o__Sphingobacteriales;f__Sphingobacteriaceae;g__Sphingobacterium;s__Sphingobacterium_spiritivorum
OTU_362	0	0	0	0	0	0.000884433962264151	0.000818920335429769	3.27568134171908e-05	3.27568134171908e-05	9.82704402515723e-05	3.27568134171908e-05	0	0	0	0	9.82704402515723e-05	9.82704402515723e-05	0	6.55136268343816e-05	k__Bacteria;p__Bacteroidetes;c__Bacteroidia;o__Bacteroidales;f__Rikenellaceae;g__;s__
OTU_363	0	0	0	0	6.55136268343816e-05	9.82704402515723e-05	0	3.27568134171908e-05	6.55136268343816e-05	9.82704402515723e-05	0.000131027253668763	6.55136268343816e-05	0	0.00124475890985325	0.00242400419287212	0.000294811320754717	0.000556865828092243	0.000753406708595388	0.000524109014675052	k__Bacteria;p__Proteobacteria;c__Betaproteobacteria;o__Nitrosomonadales;f__Nitrosomonadaceae;g__;s__
OTU_364	0	0	0	0	3.27568134171908e-05	0	0	6.55136268343816e-05	3.27568134171908e-05	0	0	0	0	0	0	0.000524109014675052	6.55136268343816e-05	0.00134302935010482	0.000163784067085954	k__Bacteria;p__Firmicutes;c__Negativicutes;o__Selenomonadales;f__Veillonellaceae;g__Selenomonas;s__
OTU_365	0	0	0	0	0.000163784067085954	9.82704402515723e-05	3.27568134171908e-05	9.82704402515723e-05	0.000786163522012579	0.000229297693920335	0.000163784067085954	0.00042583857442348	0.000131027253668763	0.000524109014675052	0.00131027253668763	0.000491352201257862	0.00134302935010482	0.000949947589098532	0.000491352201257862	k__Bacteria;p__Proteobacteria;c__Alphaproteobacteria;o__Rhizobiales;f__MNG7;g__;s__
OTU_366	0	0	0	0	0.00121200209643606	0.000262054507337526	0.000196540880503145	0.000196540880503145	0.000196540880503145	0.000163784067085954	0.000589622641509434	0.000720649895178197	0.00124475890985325	9.82704402515723e-05	0.000229297693920335	6.55136268343816e-05	0.000589622641509434	0.000786163522012579	0.00193265199161426	k__Bacteria;p__Proteobacteria;c__Betaproteobacteria;o__Burkholderiales;f__Comamonadaceae;g__Macromonas;s__
OTU_367	0	0	0	0	0.000982704402515723	3.27568134171908e-05	3.27568134171908e-05	9.82704402515723e-05	0	3.27568134171908e-05	0.000131027253668763	0	0	0	0	6.55136268343816e-05	9.82704402515723e-05	3.27568134171908e-05	6.55136268343816e-05	k__Bacteria;p__Proteobacteria;c__Gammaproteobacteria;o__Xanthomonadales;f__Solimonadaceae;g__Polycyclovorans;s__
OTU_368	0	0	0	0	0	3.27568134171908e-05	9.82704402515723e-05	0.000393081761006289	0	0.000262054507337526	0.000262054507337526	0	0	0	0	0	0.000294811320754717	0.000589622641509434	0	k__Bacteria;p__Proteobacteria;c__Gammaproteobacteria;o__Chromatiales;f__Halothiobacillaceae;g__Thiovirga;s__
OTU_369	0	0	6.55136268343816e-05	0	0.000458595387840671	3.27568134171908e-05	6.55136268343816e-05	6.55136268343816e-05	3.27568134171908e-05	0.000393081761006289	6.55136268343816e-05	0	0	0	0	0.000131027253668763	6.55136268343816e-05	9.82704402515723e-05	0.000196540880503145	k__Bacteria;p__Actinobacteria;c__Acidimicrobiia;o__Acidimicrobiales
OTU_370	0	0	0	0	6.55136268343816e-05	0.000163784067085954	3.27568134171908e-05	9.82704402515723e-05	0.00153957023060797	0.000229297693920335	6.55136268343816e-05	3.27568134171908e-05	0	0	3.27568134171908e-05	0.000589622641509434	3.27568134171908e-05	0	0.000163784067085954	k__Bacteria;p__Bacteroidetes;c__Sphingobacteriia;o__Sphingobacteriales;f__;g__;s__
OTU_371	0	0	0	0	6.55136268343816e-05	0	0	9.82704402515723e-05	6.55136268343816e-05	9.82704402515723e-05	9.82704402515723e-05	0	0	0.00209643605870021	0.00114648846960168	0.000491352201257862	0.000818920335429769	0.000786163522012579	0.000262054507337526	k__Bacteria;p__Gemmatimonadetes;c__unidentified_Gemmatimonadetes;o__Gemmatimonadales;f__Gemmatimonadaceae;g__;s__
OTU_372	0	0	0	0	6.55136268343816e-05	3.27568134171908e-05	6.55136268343816e-05	0.000131027253668763	6.55136268343816e-05	0.000163784067085954	9.82704402515723e-05	0	0	0.000786163522012579	0.000818920335429769	0.00268605870020964	0.000786163522012579	0.000687893081761006	0.000229297693920335	k__Bacteria;p__Acidobacteria;c__Subgroup_6
OTU_373	0	0	0	0	0.000131027253668763	3.27568134171908e-05	3.27568134171908e-05	0	0	0.000687893081761006	0.000556865828092243	0	0	0	0	6.55136268343816e-05	0.000655136268343816	0.000131027253668763	3.27568134171908e-05	k__Bacteria;p__Bacteroidetes;c__Bacteroidia;o__Bacteroidales;f__Porphyromonadaceae;g__Paludibacter;s__
OTU_374	0	0	0	0	0	6.55136268343816e-05	3.27568134171908e-05	6.55136268343816e-05	6.55136268343816e-05	9.82704402515723e-05	6.55136268343816e-05	0	0	0.00235849056603774	0.000982704402515723	0.000655136268343816	0.000262054507337526	0.000753406708595388	0.000294811320754717	k__Bacteria;p__Nitrospirae;c__Nitrospira;o__Nitrospirales;f__0319-6A21;g__;s__
OTU_375	0	0	0	0	3.27568134171908e-05	9.82704402515723e-05	0	0	3.27568134171908e-05	3.27568134171908e-05	3.27568134171908e-05	0.00258778825995807	0.000294811320754717	0.000131027253668763	0.000294811320754717	0.000294811320754717	0.000163784067085954	0.000196540880503145	0.000131027253668763	k__Bacteria;p__Firmicutes;c__Bacilli;o__Bacillales;f__Bacillaceae;g__Bacillus
OTU_376	0	0	0	0	3.27568134171908e-05	6.55136268343816e-05	6.55136268343816e-05	6.55136268343816e-05	6.55136268343816e-05	9.82704402515723e-05	0.000131027253668763	3.27568134171908e-05	0	0	0.00042583857442348	6.55136268343816e-05	0.00101546121593291	0.000294811320754717	0.000196540880503145	k__Bacteria;p__Proteobacteria;c__Deltaproteobacteria;o__Myxococcales;f__BIrii41;g__;s__
OTU_377	0	0	0	0	3.27568134171908e-05	3.27568134171908e-05	0	6.55136268343816e-05	0	3.27568134171908e-05	3.27568134171908e-05	3.27568134171908e-05	0	9.82704402515723e-05	6.55136268343816e-05	3.27568134171908e-05	0.0010482180293501	0.000196540880503145	6.55136268343816e-05	k__Bacteria;p__Verrucomicrobia;c__Verrucomicrobiae;o__Verrucomicrobiales;f__Verrucomicrobiaceae;g__Haloferula;s__
OTU_378	0	0	0	0	0	3.27568134171908e-05	3.27568134171908e-05	3.27568134171908e-05	3.27568134171908e-05	6.55136268343816e-05	0.000131027253668763	0	0	0.000196540880503145	0.0010809748427673	0.000556865828092243	0.000294811320754717	0.000655136268343816	0.000131027253668763	k__Bacteria;p__Proteobacteria;c__Deltaproteobacteria;o__Myxococcales;f__Haliangiaceae;g__Haliangium;s__
OTU_379	0	0	0	0	0.000131027253668763	0.000163784067085954	3.27568134171908e-05	0.000196540880503145	6.55136268343816e-05	0.000196540880503145	0.000196540880503145	0	0	0.0024895178197065	0.00222746331236897	0.00121200209643606	0.000589622641509434	0.000753406708595388	0.000589622641509434	k__Bacteria;p__Proteobacteria;c__Gammaproteobacteria;o__Xanthomonadales;f__Solimonadaceae;g__Polycyclovorans;s__
OTU_380	0	0	0	0	6.55136268343816e-05	6.55136268343816e-05	0	3.27568134171908e-05	0.000196540880503145	3.27568134171908e-05	9.82704402515723e-05	0	0	0.000622379454926625	0.0010482180293501	0.000524109014675052	0.000327568134171908	0.00193265199161426	0.000360324947589099	k__Bacteria;p__Proteobacteria;c__Betaproteobacteria;o__Nitrosomonadales;f__Nitrosomonadaceae;g__;s__
OTU_381	0	0	3.27568134171908e-05	0	6.55136268343816e-05	0.000163784067085954	9.82704402515723e-05	0.000163784067085954	0.000163784067085954	0.000294811320754717	0.000131027253668763	0	0.000131027253668763	0.000229297693920335	0.000196540880503145	0.000818920335429769	0.00242400419287212	0.00147405660377359	0.000393081761006289	k__Bacteria;p__Acidobacteria;c__unidentified_Acidobacteria;o__Acidobacteriales;f__Acidobacteriaceae_(Subgroup_1);g__;s__
OTU_382	0	0	0	0	0	0	3.27568134171908e-05	3.27568134171908e-05	0	0.000556865828092243	0.000294811320754717	0	0.000163784067085954	0	0	9.82704402515723e-05	9.82704402515723e-05	9.82704402515723e-05	6.55136268343816e-05	k__Bacteria;p__Proteobacteria;c__Alphaproteobacteria;o__Rhodospirillales;f__Rhodospirillaceae;g__Novispirillum;s__
OTU_383	0	0	0	0	0	3.27568134171908e-05	0.000163784067085954	6.55136268343816e-05	6.55136268343816e-05	0.000491352201257862	0.000327568134171908	0	0	0	0	3.27568134171908e-05	0.000229297693920335	0.000524109014675052	0	k__Bacteria;p__Verrucomicrobia;c__WCHB1-41;o__;f__;g__;s__
OTU_384	0	0.000131027253668763	0	0	3.27568134171908e-05	0.000524109014675052	9.82704402515723e-05	9.82704402515723e-05	6.55136268343816e-05	0.000163784067085954	6.55136268343816e-05	0.000262054507337526	6.55136268343816e-05	0	0	9.82704402515723e-05	6.55136268343816e-05	9.82704402515723e-05	0.000131027253668763	k__Bacteria;p__Proteobacteria;c__Gammaproteobacteria;o__Pasteurellales;f__Pasteurellaceae
OTU_385	0	0	0	0	0.000196540880503145	0	0	0.000131027253668763	6.55136268343816e-05	0.000131027253668763	3.27568134171908e-05	0	0	0.000229297693920335	0.0010809748427673	0.000294811320754717	0.000229297693920335	0.000491352201257862	0.000131027253668763	k__Bacteria;p__Acidobacteria;c__Solibacteres;o__Solibacterales;f__Solibacteraceae_(Subgroup_3);g__Bryobacter;s__
OTU_386	0	0	0	0	3.27568134171908e-05	0	0	3.27568134171908e-05	3.27568134171908e-05	0.000131027253668763	0.000294811320754717	0	0	0	0	0.000163784067085954	0.000622379454926625	0.000360324947589099	0	k__Bacteria;p__Firmicutes;c__Clostridia;o__Clostridiales;f__Ruminococcaceae;g__Saccharofermentans
OTU_387	0	0	0	0	0	0	0	0.000163784067085954	0.00167059748427673	0.000163784067085954	0	0.000327568134171908	0.000818920335429769	0	0	0	0	0	0	k__Bacteria;p__Proteobacteria;c__Betaproteobacteria
OTU_388	0	0	0	0	0	0	0	0	0	0	0	6.55136268343816e-05	0	0.00311189727463312	6.55136268343816e-05	0	3.27568134171908e-05	3.27568134171908e-05	0.000131027253668763	k__Bacteria;p__Proteobacteria;c__Gammaproteobacteria
OTU_389	0	0	0	0	0	0.000393081761006289	0.000327568134171908	0.000131027253668763	0.000327568134171908	0.000589622641509434	0.000131027253668763	3.27568134171908e-05	0	0	0	0.000327568134171908	0.000163784067085954	9.82704402515723e-05	6.55136268343816e-05	k__Bacteria;p__Acidobacteria;c__Holophagae;o__Holophagales;f__Holophagaceae
OTU_390	0	0	0	0	0	0.000294811320754717	0.000131027253668763	0.000393081761006289	0.000327568134171908	0.00042583857442348	0.000196540880503145	0	0	0	0	6.55136268343816e-05	0.000327568134171908	9.82704402515723e-05	6.55136268343816e-05	k__Bacteria;p__Firmicutes;c__Clostridia;o__Clostridiales;f__Christensenellaceae;g__Christensenellaceae_R-7_group;s__Clostridium_sp._enrichment_culture_clone_VanCtr97
OTU_391	0	0	0	0	3.27568134171908e-05	3.27568134171908e-05	0	0.00121200209643606	3.27568134171908e-05	3.27568134171908e-05	3.27568134171908e-05	0	0	0	0	0.000131027253668763	6.55136268343816e-05	0.000131027253668763	0.000294811320754717	k__Bacteria;p__SR1_(Absconditabacteria);c__unidentified_SR1_(Absconditabacteria);o__unidentified_SR1_(Absconditabacteria);f__unidentified_SR1_(Absconditabacteria);g__unidentified_SR1_(Absconditabacteria);s__candidate_division_SR1_bacterium_MGEHA
OTU_392	0	0	0	0	3.27568134171908e-05	6.55136268343816e-05	0	6.55136268343816e-05	3.27568134171908e-05	3.27568134171908e-05	6.55136268343816e-05	0	0	0.00117924528301887	0.000589622641509434	0.00124475890985325	0.00157232704402516	0.000163784067085954	0.000360324947589099	k__Bacteria;p__Chloroflexi
OTU_393	0	0	0	0	0	0	0	6.55136268343816e-05	0	3.27568134171908e-05	0	0	0	0.000458595387840671	9.82704402515723e-05	0.000131027253668763	0.000786163522012579	0.000163784067085954	0.000131027253668763	k__Bacteria;p__Chloroflexi;c__Anaerolineae;o__Anaerolineales;f__Anaerolineaceae
OTU_394	0	0	0	0	6.55136268343816e-05	0.000786163522012579	0.000294811320754717	0.000327568134171908	0.000294811320754717	0.000294811320754717	0.000393081761006289	0	0	0	0	0.000229297693920335	0.000294811320754717	0.000196540880503145	0	k__Bacteria;p__Firmicutes;c__Clostridia;o__Clostridiales;f__Christensenellaceae;g__Christensenellaceae_R-7_group;s__
OTU_395	0	0	0	0	0	0	0	0	0	0	0	9.82704402515723e-05	0.000884433962264151	0.00294811320754717	0	0.00196540880503145	0.000753406708595388	0.000589622641509434	9.82704402515723e-05	k__Archaea;p__Thaumarchaeota;c__.SAGMCG-1.;o__;f__;g__;s__
OTU_396	0	0	0	0	0	0	0	0.000491352201257862	0	0	0	0	0	0	0	3.27568134171908e-05	0	0.000229297693920335	0.00209643605870021	k__Bacteria;p__Saccharibacteria;c__unidentified_Saccharibacteria;o__unidentified_Saccharibacteria;f__unidentified_Saccharibacteria;g__unidentified_Saccharibacteria
OTU_397	0	0	0	0	6.55136268343816e-05	9.82704402515723e-05	3.27568134171908e-05	0.000196540880503145	0.000163784067085954	9.82704402515723e-05	9.82704402515723e-05	0	3.27568134171908e-05	0.00173611111111111	0.000786163522012579	0.00186713836477987	0.000556865828092243	0.000949947589098532	0.000556865828092243	k__Bacteria;p__Proteobacteria;c__Betaproteobacteria;o__Nitrosomonadales;f__Nitrosomonadaceae;g__;s__
OTU_398	0	0	0	0	3.27568134171908e-05	3.27568134171908e-05	0	3.27568134171908e-05	9.82704402515723e-05	3.27568134171908e-05	6.55136268343816e-05	0.000163784067085954	0.000982704402515723	0.000556865828092243	0.000720649895178197	3.27568134171908e-05	0.000589622641509434	0.000196540880503145	0.000229297693920335	k__Bacteria;p__Proteobacteria;c__Deltaproteobacteria;o__Myxococcales;f__Haliangiaceae;g__Haliangium;s__
OTU_399	0	0	0	0	6.55136268343816e-05	6.55136268343816e-05	3.27568134171908e-05	3.27568134171908e-05	3.27568134171908e-05	9.82704402515723e-05	9.82704402515723e-05	0	0	0.000262054507337526	0.000360324947589099	0.000229297693920335	0.000262054507337526	0.000491352201257862	0.00255503144654088	k__Bacteria;p__Proteobacteria;c__Deltaproteobacteria;o__Myxococcales;f__Haliangiaceae;g__Haliangium;s__
OTU_400	0	0	0	0	0	0	0	0	0	6.55136268343816e-05	0	0.000622379454926625	0.000949947589098532	0.000687893081761006	0.000818920335429769	3.27568134171908e-05	9.82704402515723e-05	0.000131027253668763	6.55136268343816e-05	k__Bacteria;p__Planctomycetes;c__vadinHA49;o__;f__;g__;s__
OTU_401	0	0	0	0	6.55136268343816e-05	6.55136268343816e-05	6.55136268343816e-05	3.27568134171908e-05	3.27568134171908e-05	0.000229297693920335	3.27568134171908e-05	0	3.27568134171908e-05	9.82704402515723e-05	0.00147405660377359	0.00042583857442348	0.000294811320754717	0.00042583857442348	0.000294811320754717	k__Bacteria;p__Proteobacteria;c__Alphaproteobacteria;o__Sphingomonadales;f__Sphingomonadaceae;g__Sphingomonas
OTU_402	0	0	0	0	3.27568134171908e-05	0	3.27568134171908e-05	3.27568134171908e-05	6.55136268343816e-05	6.55136268343816e-05	6.55136268343816e-05	0	0	0.000458595387840671	0.000720649895178197	0.00163784067085954	0.000229297693920335	0.000491352201257862	0.000229297693920335	k__Bacteria;p__Proteobacteria;c__Alphaproteobacteria;o__Rhizobiales;f__Methylobacteriaceae;g__;s__
OTU_403	0	0	0	0	0	0	3.27568134171908e-05	6.55136268343816e-05	0	6.55136268343816e-05	3.27568134171908e-05	9.82704402515723e-05	0.00134302935010482	0.000786163522012579	0	6.55136268343816e-05	0.00170335429769392	0.000131027253668763	0.000131027253668763	k__Bacteria;p__Cyanobacteria;c__unidentified_Cyanobacteria;o__SubsectionIII;f__FamilyI;g__Microcoleus;s__
OTU_404	0	0	0	0	6.55136268343816e-05	3.27568134171908e-05	6.55136268343816e-05	0.000131027253668763	6.55136268343816e-05	0.000131027253668763	9.82704402515723e-05	0	0	0.000294811320754717	0.000753406708595388	0.000393081761006289	0.000229297693920335	0.000294811320754717	0.00144129979035639	k__Bacteria;p__Chlorobi;c__Chlorobia;o__Chlorobiales;f__SJA-28;g__unidentified_SJA-28;s__Chlorobi_bacterium_OLB5
OTU_405	0	0	0	0	0	0	0	0	0	0	0	0	0	0.00412735849056604	6.55136268343816e-05	0	0	3.27568134171908e-05	0	k__Bacteria;p__Proteobacteria;c__Deltaproteobacteria;o__Myxococcales;f__Haliangiaceae;g__Haliangium;s__Kofleria_flava
OTU_406	0	0	0	0	0	0.000327568134171908	0.000229297693920335	0.000229297693920335	3.27568134171908e-05	0.000949947589098532	3.27568134171908e-05	0	0	0	0	0.000262054507337526	0	0	0	k__Bacteria;p__Bacteroidetes;c__Bacteroidia;o__Bacteroidales;f__Rikenellaceae;g__Blvii28_wastewater-sludge_group;s__
OTU_407	0	0	0	0	3.27568134171908e-05	3.27568134171908e-05	0	6.55136268343816e-05	9.82704402515723e-05	6.55136268343816e-05	0.000163784067085954	3.27568134171908e-05	0	0	9.82704402515723e-05	9.82704402515723e-05	0.000196540880503145	0.000131027253668763	0.000786163522012579	k__Bacteria;p__Proteobacteria;c__Alphaproteobacteria;o__Rhodospirillales;f__B79;g__;s__
OTU_408	0	0	0	0	0	3.27568134171908e-05	0	3.27568134171908e-05	6.55136268343816e-05	3.27568134171908e-05	0	0	0	0.00370151991614256	0.000327568134171908	0.000262054507337526	0.000131027253668763	0.000360324947589099	6.55136268343816e-05	k__Bacteria;p__Proteobacteria;c__Betaproteobacteria
OTU_409	0	0	0	0	0	6.55136268343816e-05	3.27568134171908e-05	0	0	0.000393081761006289	6.55136268343816e-05	0	0	0	0	0.000163784067085954	0.00117924528301887	6.55136268343816e-05	0	k__Bacteria;p__Firmicutes;c__Negativicutes;o__Selenomonadales;f__;g__;s__
OTU_410	0	0	0	0	0	3.27568134171908e-05	0	3.27568134171908e-05	3.27568134171908e-05	0.000131027253668763	9.82704402515723e-05	0	0	0.000131027253668763	6.55136268343816e-05	0.00042583857442348	0.000753406708595388	0.000917190775681342	0.000229297693920335	k__Bacteria;p__Planctomycetes;c__Pla4_lineage;o__;f__;g__;s__
OTU_411	0	0	0	0	0.000163784067085954	6.55136268343816e-05	0	6.55136268343816e-05	3.27568134171908e-05	0.000163784067085954	6.55136268343816e-05	0.0010482180293501	0.00275157232704402	0.00127751572327044	0.0014085429769392	0.000163784067085954	0.000393081761006289	0.000294811320754717	0.000655136268343816	k__Bacteria;p__Proteobacteria;c__Betaproteobacteria;o__Nitrosomonadales;f__Nitrosomonadaceae;g__unidentified_Nitrosomonadaceae;s__beta_proteobacterium_DC2b-18
OTU_412	0	0	0	0	3.27568134171908e-05	6.55136268343816e-05	0	9.82704402515723e-05	3.27568134171908e-05	9.82704402515723e-05	3.27568134171908e-05	0	0	0.000786163522012579	0.000458595387840671	0.00206367924528302	0.000393081761006289	0.000262054507337526	0.000163784067085954	k__Bacteria;p__Acidobacteria;c__Subgroup_6;o__;f__;g__;s__
OTU_413	0	0	0	0	0	0	0	3.27568134171908e-05	6.55136268343816e-05	6.55136268343816e-05	0	3.27568134171908e-05	0	0.00042583857442348	0.000884433962264151	0.00042583857442348	0.000131027253668763	0.000393081761006289	9.82704402515723e-05	k__Bacteria;p__Chloroflexi;c__JG30-KF-CM66;o__;f__;g__;s__
OTU_414	0	0	0	0	3.27568134171908e-05	3.27568134171908e-05	3.27568134171908e-05	0	0	0	3.27568134171908e-05	0	0	3.27568134171908e-05	0.000655136268343816	0.000327568134171908	0.000524109014675052	0.000262054507337526	0.000131027253668763	k__Bacteria;p__Latescibacteria;c__;o__;f__;g__;s__
OTU_415	0	0	0	0	3.27568134171908e-05	6.55136268343816e-05	3.27568134171908e-05	3.27568134171908e-05	9.82704402515723e-05	9.82704402515723e-05	0	0	3.27568134171908e-05	0.000720649895178197	0.00137578616352201	0.00127751572327044	0.000491352201257862	0.000818920335429769	0.000131027253668763	k__Bacteria;p__Acidobacteria;c__Subgroup_6
OTU_416	0	0	0	0	0	0	0	0	0	0	0	0	0	0	0.00304638364779874	6.55136268343816e-05	9.82704402515723e-05	6.55136268343816e-05	0	k__Bacteria;p__Bacteroidetes;c__Cytophagia;o__Cytophagales;f__Cytophagaceae;g__Dyadobacter;s__
OTU_417	0	0	0	0	0.00085167714884696	3.27568134171908e-05	0.000131027253668763	6.55136268343816e-05	0	3.27568134171908e-05	0.00111373165618449	0	0	0	0	6.55136268343816e-05	0.00157232704402516	0.00203092243186583	0.000982704402515723	k__Bacteria;p__Proteobacteria;c__Gammaproteobacteria;o__Aeromonadales;f__Aeromonadaceae;g__Tolumonas;s__
OTU_418	0	0	0	0	0.000458595387840671	0.000196540880503145	0.000622379454926625	6.55136268343816e-05	3.27568134171908e-05	3.27568134171908e-05	9.82704402515723e-05	0	0	0	0	0	0.000294811320754717	0.000229297693920335	0.000131027253668763	k__Bacteria;p__Bacteroidetes;c__Bacteroidia;o__Bacteroidales;f__Bacteroidaceae;g__Bacteroides;s__Bacteriodetes_bacterium_enrichment_culture_clone_AP-FeEnrich3
OTU_419	0	0	0	0	3.27568134171908e-05	0.000196540880503145	3.27568134171908e-05	6.55136268343816e-05	9.82704402515723e-05	0.00042583857442348	3.27568134171908e-05	0	0	0	0	6.55136268343816e-05	0.000262054507337526	9.82704402515723e-05	0.000131027253668763	k__Bacteria;p__Firmicutes;c__Negativicutes;o__Selenomonadales;f__Acidaminococcaceae;g__Phascolarctobacterium
OTU_420	0	0	0	0	3.27568134171908e-05	0.000196540880503145	6.55136268343816e-05	0.000131027253668763	0.000163784067085954	0.000753406708595388	3.27568134171908e-05	0	0	0	0	6.55136268343816e-05	0.000131027253668763	6.55136268343816e-05	9.82704402515723e-05	k__Bacteria;p__Bacteroidetes;c__Sphingobacteriia;o__Sphingobacteriales;f__Chitinophagaceae;g__Taibaiella;s__Taibaiella_koreensis
OTU_421	0	0	0	0	3.27568134171908e-05	3.27568134171908e-05	0	3.27568134171908e-05	6.55136268343816e-05	0	3.27568134171908e-05	0	0	0.00153957023060797	0.00101546121593291	0.000589622641509434	0.000163784067085954	0.000294811320754717	6.55136268343816e-05	k__Bacteria;p__Chloroflexi;c__S085;o__;f__;g__;s__
OTU_422	0	0	0	0	3.27568134171908e-05	3.27568134171908e-05	0	3.27568134171908e-05	0.000262054507337526	0.000491352201257862	3.27568134171908e-05	0	0	0	0	6.55136268343816e-05	0.000196540880503145	0.000131027253668763	6.55136268343816e-05	k__Bacteria;p__Firmicutes;c__Negativicutes;o__Selenomonadales;f__Acidaminococcaceae;g__;s__
OTU_423	0	0	0	0	0	9.82704402515723e-05	3.27568134171908e-05	0	6.55136268343816e-05	3.27568134171908e-05	3.27568134171908e-05	0.000196540880503145	0.000360324947589099	0.00111373165618449	0.000917190775681342	0.000360324947589099	0.000786163522012579	0.000163784067085954	0.000458595387840671	k__Bacteria;p__Acidobacteria;c__Subgroup_6;o__;f__;g__;s__
OTU_424	0	0	0	0	0	0.000131027253668763	0.000196540880503145	0.000131027253668763	0.000131027253668763	0.000131027253668763	6.55136268343816e-05	0	0	0	0	9.82704402515723e-05	0.000393081761006289	0.000229297693920335	0	k__Bacteria;p__Firmicutes;c__Clostridia;o__Clostridiales;f__Family_XIII;g__Anaerovorax
OTU_425	0	0	0	0	3.27568134171908e-05	6.55136268343816e-05	9.82704402515723e-05	6.55136268343816e-05	0	9.82704402515723e-05	3.27568134171908e-05	0	0	0	0	0	9.82704402515723e-05	0.000262054507337526	0.00203092243186583	k__Bacteria;p__Actinobacteria;c__unidentified_Actinobacteria;o__Actinomycetales;f__Actinomycetaceae;g__;s__
OTU_426	0	0	0	0	3.27568134171908e-05	0	3.27568134171908e-05	6.55136268343816e-05	6.55136268343816e-05	3.27568134171908e-05	6.55136268343816e-05	0	0	0.000524109014675052	0.000556865828092243	0.000294811320754717	0.000163784067085954	0.000327568134171908	6.55136268343816e-05	k__Bacteria;p__Proteobacteria;c__Alphaproteobacteria;o__Rhodospirillales
OTU_427	0	0	0	0	9.82704402515723e-05	6.55136268343816e-05	6.55136268343816e-05	0	0.000163784067085954	0.000131027253668763	0.000131027253668763	3.27568134171908e-05	0	0.00124475890985325	0.00304638364779874	0.000458595387840671	0.000524109014675052	0.00117924528301887	0.000196540880503145	k__Bacteria;p__Proteobacteria;c__Betaproteobacteria;o__Burkholderiales;f__Alcaligenaceae;g__;s__
OTU_428	0	0	0	0	3.27568134171908e-05	6.55136268343816e-05	0	0	6.55136268343816e-05	6.55136268343816e-05	3.27568134171908e-05	0	3.27568134171908e-05	0.000294811320754717	0.0010482180293501	0.000262054507337526	0.000655136268343816	0.000491352201257862	0.000229297693920335	k__Bacteria;p__Latescibacteria;c__;o__;f__;g__;s__
OTU_429	0	0	0	0	0	0	0	0.000393081761006289	0.000917190775681342	0.000982704402515723	6.55136268343816e-05	0	0	0	0	0.000294811320754717	0.000131027253668763	0	6.55136268343816e-05	k__Bacteria;p__Proteobacteria;c__Deltaproteobacteria;o__Desulfobacterales;f__Desulfobulbaceae;g__[Desulfobacterium]_catecholicum_group;s__
OTU_430	0	0	3.27568134171908e-05	0	3.27568134171908e-05	9.82704402515723e-05	3.27568134171908e-05	0.000163784067085954	9.82704402515723e-05	0.000196540880503145	9.82704402515723e-05	0.000458595387840671	0.000196540880503145	0.000720649895178197	0.00340670859538784	0.000393081761006289	0.000491352201257862	0.0010482180293501	0.000458595387840671	k__Bacteria;p__Proteobacteria;c__Alphaproteobacteria;o__Sphingomonadales;f__Sphingomonadaceae;g__Sphingomonas
OTU_431	0	0	0	0	0	0.000196540880503145	0	0.000163784067085954	0.000131027253668763	0.000917190775681342	6.55136268343816e-05	0	0	0	0	0.000229297693920335	0.000655136268343816	3.27568134171908e-05	0	k__Bacteria
OTU_432	0	0	0	0	0	0.000196540880503145	9.82704402515723e-05	0.000327568134171908	0.000131027253668763	0.000360324947589099	0.000163784067085954	0	0	0	0	0.000294811320754717	0.000327568134171908	0.000196540880503145	6.55136268343816e-05	k__Bacteria;p__Actinobacteria;c__unidentified_Actinobacteria
OTU_433	0	0	0	0	0	9.82704402515723e-05	3.27568134171908e-05	3.27568134171908e-05	6.55136268343816e-05	3.27568134171908e-05	0	0	0	0.000327568134171908	0	0.000131027253668763	0.000163784067085954	9.82704402515723e-05	0.00150681341719078	k__Bacteria;p__Chloroflexi;c__Anaerolineae;o__Anaerolineales;f__Anaerolineaceae;g__;s__
OTU_434	0	0	0	0	0	6.55136268343816e-05	0	9.82704402515723e-05	3.27568134171908e-05	3.27568134171908e-05	3.27568134171908e-05	6.55136268343816e-05	0	0.000229297693920335	0.000491352201257862	0.000163784067085954	0.000262054507337526	0.000294811320754717	0.000458595387840671	k__Bacteria;p__Proteobacteria;c__Alphaproteobacteria;o__Rhizobiales;f__unidentified_Rhizobiales;g__Nordella
OTU_435	0	0	0	0	3.27568134171908e-05	0.000196540880503145	0.000131027253668763	0.000131027253668763	0.000163784067085954	0.000229297693920335	0.000196540880503145	6.55136268343816e-05	9.82704402515723e-05	0.000917190775681342	0.00206367924528302	0.0010482180293501	0.0014085429769392	0.000949947589098532	0.00042583857442348	k__Bacteria;p__Bacteroidetes;c__Sphingobacteriia;o__Sphingobacteriales;f__Chitinophagaceae;g__Terrimonas;s__
OTU_436	0	0	0	0	0	9.82704402515723e-05	0	3.27568134171908e-05	0.000360324947589099	0.000229297693920335	6.55136268343816e-05	3.27568134171908e-05	3.27568134171908e-05	0.000131027253668763	0.00042583857442348	0.000163784067085954	0.000818920335429769	0.000196540880503145	0.000196540880503145	k__Bacteria;p__Bacteroidetes;c__Sphingobacteriia;o__Sphingobacteriales;f__Chitinophagaceae;g__Flavihumibacter;s__
OTU_437	0	0	0	0	3.27568134171908e-05	3.27568134171908e-05	0	0	6.55136268343816e-05	9.82704402515723e-05	6.55136268343816e-05	3.27568134171908e-05	0	0.000524109014675052	3.27568134171908e-05	3.27568134171908e-05	0.000786163522012579	0.000131027253668763	0.000131027253668763	k__Bacteria;p__Planctomycetes;c__vadinHA49;o__;f__;g__;s__
OTU_438	0	0	0	0	3.27568134171908e-05	9.82704402515723e-05	0	0	3.27568134171908e-05	9.82704402515723e-05	3.27568134171908e-05	0	0	0	0.000294811320754717	0.000131027253668763	0.000196540880503145	0.000524109014675052	0.000131027253668763	k__Bacteria;p__Planctomycetes;c__vadinHA49;o__;f__;g__;s__
OTU_439	0	0	3.27568134171908e-05	0	0	0	0	0	0	0	0	0.00651860587002096	0.000360324947589099	0.000229297693920335	9.82704402515723e-05	6.55136268343816e-05	0	0	0	k__Bacteria;p__Proteobacteria;c__Gammaproteobacteria;o__Xanthomonadales;f__Solimonadaceae;g__;s__
OTU_440	0	0	0	0	0	0	0	0	0	0	0	0	0.00357049266247379	0	0	0	0	0	0	k__Bacteria;p__Proteobacteria;c__Betaproteobacteria;o__Neisseriales;f__Neisseriaceae;g__Microvirgula
OTU_441	0	0	0	0	0	9.82704402515723e-05	9.82704402515723e-05	6.55136268343816e-05	9.82704402515723e-05	0.000131027253668763	6.55136268343816e-05	0	0	0	0	0.000163784067085954	0.000458595387840671	0.00042583857442348	0	k__Bacteria;p__Firmicutes;c__Clostridia;o__Clostridiales;f__Eubacteriaceae;g__;s__
OTU_442	0	0	0	0	3.27568134171908e-05	0	6.55136268343816e-05	6.55136268343816e-05	6.55136268343816e-05	0.000163784067085954	6.55136268343816e-05	6.55136268343816e-05	0.000360324947589099	0.000720649895178197	0.000458595387840671	0.000949947589098532	0.000491352201257862	0.000622379454926625	0.000196540880503145	k__Bacteria;p__Acidobacteria;c__Subgroup_5;o__;f__;g__;s__
OTU_443	0	0	0	0	0	0	0	0	0	0	0	0	0	0	0	0	0	0.00180162473794549	0	k__Bacteria;p__Firmicutes;c__Negativicutes;o__Selenomonadales;f__Veillonellaceae;g__Anaeroglobus;s__
OTU_444	0	0	0	0	0	6.55136268343816e-05	0	6.55136268343816e-05	0.000753406708595388	3.27568134171908e-05	6.55136268343816e-05	0	0	0	0	0	9.82704402515723e-05	6.55136268343816e-05	0.000131027253668763	k__Bacteria;p__Firmicutes;c__Clostridia;o__Clostridiales;f__Clostridiaceae_1;g__Clostridium_sensu_stricto_18;s__
OTU_445	0	0	0	0	0	3.27568134171908e-05	0	3.27568134171908e-05	3.27568134171908e-05	6.55136268343816e-05	6.55136268343816e-05	0	0	0	0	0.000327568134171908	0.000196540880503145	0.000229297693920335	0.00167059748427673	k__Bacteria
OTU_446	0	0	0	0	3.27568134171908e-05	0	6.55136268343816e-05	6.55136268343816e-05	3.27568134171908e-05	9.82704402515723e-05	0.00121200209643606	0	0.000131027253668763	0	0	0	6.55136268343816e-05	0	0	k__Bacteria;p__Proteobacteria;c__Alphaproteobacteria;o__Rhodospirillales;f__Rhodospirillaceae;g__Magnetospirillum;s__
OTU_447	0	0.000687893081761006	0.000491352201257862	0	9.82704402515723e-05	0	3.27568134171908e-05	0	6.55136268343816e-05	0.000458595387840671	0.000491352201257862	3.27568134171908e-05	3.27568134171908e-05	3.27568134171908e-05	9.82704402515723e-05	0.000163784067085954	0	9.82704402515723e-05	3.27568134171908e-05	k__Bacteria;p__Proteobacteria;c__Betaproteobacteria;o__Burkholderiales;f__Alcaligenaceae;g__Achromobacter
OTU_448	0	0	3.27568134171908e-05	0	0	0	0	0	0	0	0	0.00288259958071279	0.0028498427672956	0	6.55136268343816e-05	0	6.55136268343816e-05	0	0	k__Bacteria;p__Cyanobacteria;c__unidentified_Cyanobacteria;o__SubsectionIII;f__FamilyI
OTU_449	0	0	0	0	6.55136268343816e-05	9.82704402515723e-05	9.82704402515723e-05	0.000229297693920335	9.82704402515723e-05	0.000196540880503145	0.000163784067085954	0.000131027253668763	0.000327568134171908	0.00131027253668763	0.0010809748427673	0.00196540880503145	0.00131027253668763	0.00137578616352201	0.000818920335429769	k__Bacteria;p__Acidobacteria;c__Subgroup_6;o__unidentified_Subgroup_6;f__unidentified_Subgroup_6;g__unidentified_Subgroup_6;s__Acidobacteria_bacterium_CB_286306
OTU_450	0	0	0.00226022012578616	0	0	0	0	0	0	6.55136268343816e-05	0.000196540880503145	0.000163784067085954	0	6.55136268343816e-05	3.27568134171908e-05	6.55136268343816e-05	0	3.27568134171908e-05	6.55136268343816e-05	k__Bacteria;p__Firmicutes;c__Bacilli;o__Bacillales;f__Family_XII;g__Exiguobacterium
OTU_451	0	0	0	0	0	0	0	0	0	0	3.27568134171908e-05	0	0	0	0	0.000229297693920335	0	0	0.00170335429769392	k__Bacteria;p__Actinobacteria;c__unidentified_Actinobacteria;o__Corynebacteriales;f__Corynebacteriaceae;g__Corynebacterium;s__Corynebacterium_durum
OTU_452	0	0	0	0	0	0	6.55136268343816e-05	0	0	3.27568134171908e-05	6.55136268343816e-05	0	0	0.000131027253668763	6.55136268343816e-05	0.000163784067085954	0.000655136268343816	0.000131027253668763	0.000262054507337526	k__Bacteria;p__Gemmatimonadetes;c__unidentified_Gemmatimonadetes;o__Gemmatimonadales;f__Gemmatimonadaceae;g__;s__
OTU_453	0	0	0	0	3.27568134171908e-05	0	3.27568134171908e-05	6.55136268343816e-05	3.27568134171908e-05	3.27568134171908e-05	3.27568134171908e-05	0	0	6.55136268343816e-05	0.000131027253668763	0.000229297693920335	0.000491352201257862	0.000196540880503145	0.0017688679245283	k__Bacteria;p__Chloroflexi
OTU_454	0	0	0	0	0	6.55136268343816e-05	0	3.27568134171908e-05	0.000131027253668763	0.000753406708595388	3.27568134171908e-05	0.000229297693920335	0	0	6.55136268343816e-05	3.27568134171908e-05	6.55136268343816e-05	6.55136268343816e-05	6.55136268343816e-05	k__Bacteria;p__Bacteroidetes;c__Sphingobacteriia;o__Sphingobacteriales;f__Chitinophagaceae;g__;s__
OTU_455	0	0	0.000131027253668763	0	6.55136268343816e-05	0.000163784067085954	9.82704402515723e-05	0.000131027253668763	0.000163784067085954	0.000131027253668763	9.82704402515723e-05	0.0014085429769392	0.00455319706498952	0.000949947589098532	0.00157232704402516	0.000360324947589099	0.000491352201257862	0.000556865828092243	0.000884433962264151	k__Bacteria;p__Proteobacteria;c__Alphaproteobacteria;o__Rhodospirillales;f__unidentified_Rhodospirillales;g__Reyranella;s__
OTU_456	0	0	3.27568134171908e-05	0	0	3.27568134171908e-05	6.55136268343816e-05	3.27568134171908e-05	0	6.55136268343816e-05	3.27568134171908e-05	9.82704402515723e-05	0.000327568134171908	0.000687893081761006	0.00167059748427673	0.000491352201257862	0.000524109014675052	0.000524109014675052	0.000327568134171908	k__Bacteria;p__Proteobacteria;c__Alphaproteobacteria;o__Rhodospirillales;f__unidentified_Rhodospirillales;g__Reyranella
OTU_457	0	0	0	0	6.55136268343816e-05	6.55136268343816e-05	0	6.55136268343816e-05	6.55136268343816e-05	9.82704402515723e-05	0	3.27568134171908e-05	3.27568134171908e-05	0.000720649895178197	9.82704402515723e-05	0.000524109014675052	0.000458595387840671	0.000786163522012579	0.000262054507337526	k__Bacteria;p__Verrucomicrobia;c__OPB35_soil_group;o__;f__;g__;s__
OTU_458	0	0	0	0	0	0	0	0	0	0	0	0	0	0.0035377358490566	0	0	0	0	0	k__Bacteria;p__Acidobacteria;c__Holophagae;o__Subgroup_10;f__CA002;g__;s__
OTU_459	0	0	0	0	3.27568134171908e-05	3.27568134171908e-05	0	3.27568134171908e-05	3.27568134171908e-05	0.000131027253668763	3.27568134171908e-05	0	0.000131027253668763	0.00137578616352201	0.000949947589098532	0.000262054507337526	0.00042583857442348	0.000687893081761006	0.000131027253668763	k__Bacteria;p__Planctomycetes;c__OM190;o__;f__;g__;s__
OTU_460	0	0	0	0	6.55136268343816e-05	0.000196540880503145	3.27568134171908e-05	0.000131027253668763	0.000131027253668763	0.000163784067085954	0.000163784067085954	0	3.27568134171908e-05	0.000818920335429769	0.00226022012578616	0.000360324947589099	0.00121200209643606	0.00147405660377359	0.000655136268343816	k__Bacteria;p__Bacteroidetes;c__Cytophagia;o__Cytophagales;f__Cytophagaceae;g__;s__
OTU_461	0	0	0	0	0	0	0	0	3.27568134171908e-05	3.27568134171908e-05	0.0010809748427673	6.55136268343816e-05	0	0	0	0	0	3.27568134171908e-05	0	k__Bacteria;p__Proteobacteria;c__Alphaproteobacteria;o__Rhodospirillales;f__Rhodospirillaceae;g__Azospirillum
OTU_462	0	0	0	0	0	6.55136268343816e-05	0	0.000196540880503145	0.000917190775681342	0.00101546121593291	6.55136268343816e-05	0	0	0	0	0	0.000196540880503145	0	0	k__Bacteria;p__Verrucomicrobia;c__WCHB1-41;o__unidentified_WCHB1-41;f__unidentified_WCHB1-41;g__unidentified_WCHB1-41;s__bacterium_enrichment_culture_clone_JCA3
OTU_463	0	0	0	0	9.82704402515723e-05	9.82704402515723e-05	6.55136268343816e-05	0.000131027253668763	3.27568134171908e-05	0.000163784067085954	6.55136268343816e-05	0.000131027253668763	0	0.00085167714884696	0.00216194968553459	0.00245676100628931	0.00127751572327044	0.000982704402515723	0.000262054507337526	k__Bacteria;p__Acidobacteria;c__Subgroup_6;o__;f__;g__;s__
OTU_464	0	0	0	0	6.55136268343816e-05	6.55136268343816e-05	3.27568134171908e-05	0	0	3.27568134171908e-05	9.82704402515723e-05	0	0	0.000229297693920335	0.000786163522012579	0.000294811320754717	0.000589622641509434	0.000556865828092243	9.82704402515723e-05	k__Bacteria;p__Proteobacteria;c__Betaproteobacteria;o__SC-I-84;f__;g__;s__
OTU_465	0	0	0	0	3.27568134171908e-05	3.27568134171908e-05	6.55136268343816e-05	3.27568134171908e-05	6.55136268343816e-05	0.000163784067085954	9.82704402515723e-05	0	0	0.00124475890985325	0.00121200209643606	0.00343946540880503	0.00167059748427673	0.00101546121593291	0.000360324947589099	k__Bacteria;p__Acidobacteria;c__Subgroup_6;o__;f__;g__;s__
OTU_466	0	0	0	0	0	3.27568134171908e-05	0	9.82704402515723e-05	3.27568134171908e-05	3.27568134171908e-05	0	0.000327568134171908	0.000262054507337526	3.27568134171908e-05	0.000458595387840671	0.000262054507337526	0.000622379454926625	0.0010809748427673	0.000196540880503145	k__Bacteria;p__Acidobacteria;c__Blastocatellia;o__unidentified_Blastocatellia;f__Blastocatellaceae_(Subgroup_4);g__11-24;s__
OTU_467	0	0	0	0	9.82704402515723e-05	6.55136268343816e-05	6.55136268343816e-05	9.82704402515723e-05	0.000163784067085954	0.000196540880503145	0.000196540880503145	9.82704402515723e-05	3.27568134171908e-05	0.000458595387840671	0.00134302935010482	0.000655136268343816	0.000491352201257862	0.000687893081761006	0.000196540880503145	k__Bacteria;p__Proteobacteria;c__Betaproteobacteria;o__SC-I-84;f__;g__;s__
OTU_468	0	0	0	0	3.27568134171908e-05	3.27568134171908e-05	0	3.27568134171908e-05	0.000458595387840671	0.000294811320754717	0.000131027253668763	0	0	0.000163784067085954	0.000131027253668763	6.55136268343816e-05	9.82704402515723e-05	9.82704402515723e-05	0.000327568134171908	k__Bacteria;p__Proteobacteria;c__Alphaproteobacteria;o__Rhodospirillales;f__Rhodospirillaceae;g__Dongia;s__
OTU_469	0	0	6.55136268343816e-05	0	0	0	0	0	0	0	0	0.000786163522012579	0.00275157232704402	0	0	0	0	0	3.27568134171908e-05	k__Bacteria;p__Gemmatimonadetes;c__unidentified_Gemmatimonadetes;o__Gemmatimonadales;f__Gemmatimonadaceae
OTU_470	0	0	0	0	0	6.55136268343816e-05	0	9.82704402515723e-05	6.55136268343816e-05	9.82704402515723e-05	6.55136268343816e-05	0	3.27568134171908e-05	0.000687893081761006	0.000393081761006289	0.000229297693920335	0.000131027253668763	0.000196540880503145	6.55136268343816e-05	k__Bacteria;p__Bacteroidetes;c__Sphingobacteriia;o__Sphingobacteriales;f__Chitinophagaceae
OTU_471	0	0	0	0	9.82704402515723e-05	0.00183438155136268	9.82704402515723e-05	3.27568134171908e-05	0.0010482180293501	0.000753406708595388	0.000131027253668763	0.000524109014675052	0.000229297693920335	0	3.27568134171908e-05	0.000229297693920335	6.55136268343816e-05	6.55136268343816e-05	0.000163784067085954	k__Bacteria;p__Proteobacteria;c__Gammaproteobacteria;o__Enterobacteriales;f__Enterobacteriaceae;g__Providencia;s__Providencia_stuartii
OTU_472	0	0	0	0	3.27568134171908e-05	3.27568134171908e-05	0.000131027253668763	3.27568134171908e-05	9.82704402515723e-05	9.82704402515723e-05	6.55136268343816e-05	0.00226022012578616	0.000393081761006289	0.000687893081761006	0.00560141509433962	0.000131027253668763	0.000163784067085954	6.55136268343816e-05	0.0010809748427673	k__Bacteria;p__Proteobacteria;c__Gammaproteobacteria;o__Xanthomonadales;f__Xanthomonadaceae;g__Thermomonas;s__
OTU_473	0	0	0	0	0	0	3.27568134171908e-05	3.27568134171908e-05	6.55136268343816e-05	3.27568134171908e-05	3.27568134171908e-05	0.000196540880503145	0.000196540880503145	0.00167059748427673	0.00298087002096436	9.82704402515723e-05	6.55136268343816e-05	9.82704402515723e-05	0.000131027253668763	k__Bacteria;p__Proteobacteria;c__Gammaproteobacteria;o__Xanthomonadales;f__Xanthomonadaceae;g__Lysobacter
OTU_474	0	0	0	0	3.27568134171908e-05	0.000131027253668763	6.55136268343816e-05	3.27568134171908e-05	0.000131027253668763	0.000229297693920335	3.27568134171908e-05	0	0	0.00343946540880503	0.000982704402515723	0.00111373165618449	0.00111373165618449	0.00114648846960168	0.000294811320754717	k__Bacteria;p__Latescibacteria;c__;o__;f__;g__;s__
OTU_475	0	0	0	0	0	6.55136268343816e-05	3.27568134171908e-05	3.27568134171908e-05	0	9.82704402515723e-05	3.27568134171908e-05	0	0	9.82704402515723e-05	0.00042583857442348	0.000131027253668763	9.82704402515723e-05	0.000196540880503145	0.00085167714884696	k__Bacteria;p__Proteobacteria;c__Alphaproteobacteria;o__Rhodospirillales;f__I-10;g__;s__
OTU_476	0	0	0	0	0	3.27568134171908e-05	3.27568134171908e-05	3.27568134171908e-05	3.27568134171908e-05	0.000131027253668763	3.27568134171908e-05	0	0	0	0	6.55136268343816e-05	3.27568134171908e-05	0.000163784067085954	0.00124475890985325	k__Bacteria;p__Chloroflexi;c__Chloroflexia;o__Chloroflexales;f__FFCH7168;g__;s__
OTU_477	0	0	0	0	3.27568134171908e-05	6.55136268343816e-05	0	9.82704402515723e-05	0.000655136268343816	9.82704402515723e-05	9.82704402515723e-05	0	0	0	0	0	6.55136268343816e-05	6.55136268343816e-05	9.82704402515723e-05	k__Bacteria;p__Bacteroidetes;c__Bacteroidia;o__Bacteroidales;f__Porphyromonadaceae;g__Dysgonomonas;s__
OTU_478	0	0	0	0	0	6.55136268343816e-05	3.27568134171908e-05	0	3.27568134171908e-05	6.55136268343816e-05	0	0	0	0.000786163522012579	0.000196540880503145	0.000524109014675052	0.000294811320754717	0.00042583857442348	3.27568134171908e-05	k__Bacteria;p__Acidobacteria;c__Subgroup_17;o__;f__;g__;s__
OTU_479	0	0	0	0	0	0.000262054507337526	3.27568134171908e-05	0.000196540880503145	0.000163784067085954	0.000687893081761006	0.000163784067085954	0	0	0	0	0.000294811320754717	0.000262054507337526	3.27568134171908e-05	3.27568134171908e-05	k__Bacteria;p__Spirochaetes;c__unidentified_Spirochaetes;o__Spirochaetales;f__Spirochaetaceae;g__unidentified_Spirochaetaceae;s__Spirochetales_bacterium_enrichment_culture_clone_D2CL_Bac_16S_Clone1
OTU_480	0	0	0	0	3.27568134171908e-05	3.27568134171908e-05	6.55136268343816e-05	6.55136268343816e-05	9.82704402515723e-05	0.000131027253668763	6.55136268343816e-05	0	0	0.00435665618448637	0.000360324947589099	0.000360324947589099	0.00042583857442348	0.000687893081761006	0.000196540880503145	k__Bacteria;p__Proteobacteria;c__Betaproteobacteria
OTU_481	0	0	0	0	0	0	3.27568134171908e-05	0	0	0	0	0.00347222222222222	0.00163784067085954	0	6.55136268343816e-05	0	0	0	0	k__Bacteria;p__Bacteroidetes;c__Sphingobacteriia;o__Sphingobacteriales;f__NS11-12_marine_group;g__;s__
OTU_482	0	0	0	0	6.55136268343816e-05	6.55136268343816e-05	6.55136268343816e-05	0.000163784067085954	0.000131027253668763	6.55136268343816e-05	3.27568134171908e-05	3.27568134171908e-05	3.27568134171908e-05	0.00180162473794549	0.000982704402515723	0.000360324947589099	0.000556865828092243	0.0010482180293501	0.000556865828092243	k__Bacteria;p__Proteobacteria;c__Deltaproteobacteria;o__Myxococcales;f__Polyangiaceae;g__Polyangium;s__
OTU_483	0	0	0	6.55136268343816e-05	6.55136268343816e-05	9.82704402515723e-05	3.27568134171908e-05	0.000131027253668763	9.82704402515723e-05	0.000229297693920335	9.82704402515723e-05	0	3.27568134171908e-05	0.000786163522012579	0.00186713836477987	0.000655136268343816	0.00042583857442348	0.000982704402515723	0.000360324947589099	k__Bacteria;p__Bacteroidetes;c__Cytophagia;o__Cytophagales;f__Cytophagaceae
OTU_484	0	0	0	0	0	6.55136268343816e-05	0	6.55136268343816e-05	3.27568134171908e-05	3.27568134171908e-05	0	0.000753406708595388	0.000491352201257862	0.000720649895178197	0.00137578616352201	0.000131027253668763	0.000163784067085954	0.000262054507337526	0.000229297693920335	k__Bacteria;p__Bacteroidetes;c__Cytophagia;o__Cytophagales;f__Cytophagaceae;g__unidentified_Cytophagaceae;s__Bacteroidetes_bacterium_OLB12
OTU_485	0	0	0	0	0	6.55136268343816e-05	0	0	0	3.27568134171908e-05	0.000262054507337526	0	0	0	0	0	0.000655136268343816	0.000163784067085954	3.27568134171908e-05	k__Bacteria;p__Bacteroidetes;c__Bacteroidia;o__Bacteroidales;f__Rikenellaceae;g__Anaerocella;s__
OTU_486	0	0	0	0	3.27568134171908e-05	0	3.27568134171908e-05	6.55136268343816e-05	0.000262054507337526	0.00160508385744235	0.000294811320754717	0	0	0	0	0.000556865828092243	9.82704402515723e-05	6.55136268343816e-05	0	k__Bacteria;p__Bacteroidetes;c__WCHB1-32;o__;f__;g__;s__
OTU_487	0	0	0	0	0	0	3.27568134171908e-05	0	6.55136268343816e-05	9.82704402515723e-05	0	0.00258778825995807	0.00183438155136268	0.00117924528301887	0.000655136268343816	0.000196540880503145	0.000196540880503145	0.000163784067085954	9.82704402515723e-05	k__Bacteria;p__Proteobacteria;c__Alphaproteobacteria;o__Caulobacterales;f__Hyphomonadaceae;g__Woodsholea;s__
OTU_488	0	0	0	0	3.27568134171908e-05	0	0	0	0	0	0	3.27568134171908e-05	0	9.82704402515723e-05	0.000458595387840671	6.55136268343816e-05	0.000655136268343816	9.82704402515723e-05	0	k__Bacteria;p__Cyanobacteria;c__unidentified_Cyanobacteria;o__SubsectionIII;f__FamilyI;g__Phormidium;s__Pseudanabaena_sp._PCC_6802
OTU_489	0	0	0	0	3.27568134171908e-05	0	0	3.27568134171908e-05	0	3.27568134171908e-05	3.27568134171908e-05	0	0.000262054507337526	9.82704402515723e-05	0.000163784067085954	0.000720649895178197	0.000458595387840671	0.000360324947589099	9.82704402515723e-05	k__Bacteria;p__Acidobacteria;c__Blastocatellia;o__unidentified_Blastocatellia;f__Blastocatellaceae_(Subgroup_4);g__;s__
OTU_490	0	0	0	0	3.27568134171908e-05	3.27568134171908e-05	0	0.000131027253668763	6.55136268343816e-05	9.82704402515723e-05	0	6.55136268343816e-05	0	0.000884433962264151	0.000753406708595388	0.000360324947589099	0.000458595387840671	0.000458595387840671	0.000294811320754717	k__Bacteria;p__Acidobacteria;c__Solibacteres;o__Solibacterales;f__Solibacteraceae_(Subgroup_3);g__Bryobacter;s__
OTU_491	0	0	0	0	0	3.27568134171908e-05	0	6.55136268343816e-05	0	0.000131027253668763	6.55136268343816e-05	0	0	0.00121200209643606	0.000229297693920335	0.000229297693920335	0.000327568134171908	9.82704402515723e-05	6.55136268343816e-05	k__Bacteria;p__Acidobacteria;c__Subgroup_17;o__;f__;g__;s__
OTU_492	0	0	0	0	0	0	0	0	0	0	0	0.000294811320754717	0.000131027253668763	0.00242400419287212	0.000556865828092243	0	6.55136268343816e-05	0	0.000196540880503145	k__Bacteria;p__Gemmatimonadetes;c__unidentified_Gemmatimonadetes;o__Gemmatimonadales;f__Gemmatimonadaceae;g__Gemmatimonas;s__
OTU_493	0	0	0	0	0.000131027253668763	9.82704402515723e-05	3.27568134171908e-05	6.55136268343816e-05	9.82704402515723e-05	0.000131027253668763	6.55136268343816e-05	6.55136268343816e-05	0	0.000589622641509434	0.0010482180293501	0.000556865828092243	0.000524109014675052	0.000720649895178197	0.000818920335429769	k__Bacteria;p__Proteobacteria;c__Deltaproteobacteria;o__Myxococcales
OTU_494	0	0	0	0	6.55136268343816e-05	6.55136268343816e-05	0.000131027253668763	9.82704402515723e-05	6.55136268343816e-05	0.000163784067085954	0.000131027253668763	3.27568134171908e-05	0	0.00245676100628931	0.00131027253668763	0.00412735849056604	0.00199816561844864	0.00180162473794549	0.000655136268343816	k__Bacteria;p__Acidobacteria;c__Subgroup_6;o__;f__;g__;s__
OTU_495	0	0.00255503144654088	0.000327568134171908	0	6.55136268343816e-05	3.27568134171908e-05	0	0	0	6.55136268343816e-05	0	3.27568134171908e-05	0.000982704402515723	9.82704402515723e-05	3.27568134171908e-05	0	9.82704402515723e-05	9.82704402515723e-05	6.55136268343816e-05	k__Bacteria;p__Proteobacteria;c__Betaproteobacteria;o__Burkholderiales;f__Burkholderiaceae;g__Ralstonia;s__Ralstonia_pickettii
OTU_496	0	0	0	0	0	0	0	6.55136268343816e-05	3.27568134171908e-05	3.27568134171908e-05	0.000131027253668763	0	0	0.000360324947589099	0.00085167714884696	0.000229297693920335	0.000196540880503145	0.000556865828092243	0.000327568134171908	k__Bacteria;p__Proteobacteria;c__Betaproteobacteria
OTU_497	0	0	0	0	6.55136268343816e-05	0.000131027253668763	9.82704402515723e-05	3.27568134171908e-05	0.00157232704402516	0.000294811320754717	6.55136268343816e-05	0.000360324947589099	0.000229297693920335	0.000196540880503145	0.000491352201257862	0.000229297693920335	6.55136268343816e-05	9.82704402515723e-05	0.000163784067085954	k__Bacteria;p__Actinobacteria;c__unidentified_Actinobacteria;o__Corynebacteriales;f__Mycobacteriaceae;g__Mycobacterium
OTU_498	0	0	0	0	0	6.55136268343816e-05	6.55136268343816e-05	6.55136268343816e-05	9.82704402515723e-05	6.55136268343816e-05	6.55136268343816e-05	0	0	0.000818920335429769	0.000524109014675052	0.000294811320754717	0.000818920335429769	0.000622379454926625	0.000196540880503145	k__Bacteria;p__Acidobacteria;c__Holophagae;o__Subgroup_7;f__;g__;s__
OTU_499	0	0	0	0	0	0.000163784067085954	6.55136268343816e-05	0.000262054507337526	9.82704402515723e-05	0.000163784067085954	6.55136268343816e-05	0	0	0.00163784067085954	0.00199816561844864	0.000360324947589099	0.000720649895178197	0.00085167714884696	0.000458595387840671	k__Bacteria;p__Bacteroidetes;c__Sphingobacteriia;o__Sphingobacteriales;f__Saprospiraceae;g__;s__
OTU_500	0	0	0	0	6.55136268343816e-05	0.000131027253668763	6.55136268343816e-05	3.27568134171908e-05	9.82704402515723e-05	0.000163784067085954	0.000131027253668763	0	0	0.000786163522012579	0.000818920335429769	0.000262054507337526	0.000229297693920335	0.000360324947589099	0.000196540880503145	k__Bacteria;p__Proteobacteria;c__Gammaproteobacteria;o__Xanthomonadales;f__;g__;s__
OTU_501	0	0	0	0	6.55136268343816e-05	0	3.27568134171908e-05	9.82704402515723e-05	6.55136268343816e-05	3.27568134171908e-05	6.55136268343816e-05	0	0	0.00189989517819706	0.000753406708595388	0.000818920335429769	0.00042583857442348	0.000524109014675052	0.000196540880503145	k__Bacteria;p__Nitrospirae;c__Nitrospira;o__Nitrospirales;f__0319-6A21;g__;s__
OTU_502	0	0	0	0	0	0.000229297693920335	0.000163784067085954	0.000262054507337526	9.82704402515723e-05	0.000655136268343816	6.55136268343816e-05	6.55136268343816e-05	0.000360324947589099	0.000131027253668763	0.000360324947589099	0.000229297693920335	0.000163784067085954	0.000196540880503145	0.000131027253668763	k__Bacteria;p__Proteobacteria;c__Alphaproteobacteria;o__Rhizobiales;f__Rhizobiaceae;g__Shinella
OTU_503	0	0	0	0	0	0.000131027253668763	0	0	0	0.000229297693920335	6.55136268343816e-05	0	0	0	0	6.55136268343816e-05	0.00085167714884696	3.27568134171908e-05	0	k__Bacteria;p__Bacteroidetes
OTU_504	0	0	0	0	0	0	0	3.27568134171908e-05	0	0	0	0.000360324947589099	0.00271881551362683	0	0	0	0	0	0	k__Bacteria;p__Proteobacteria;c__Epsilonproteobacteria;o__Campylobacterales;f__Helicobacteraceae;g__Helicobacter
OTU_505	0	0	0	0	3.27568134171908e-05	0	6.55136268343816e-05	0	3.27568134171908e-05	0.000163784067085954	0.000131027253668763	0.000229297693920335	0.000131027253668763	0.000294811320754717	9.82704402515723e-05	0.000458595387840671	0.00111373165618449	0.000196540880503145	0.000131027253668763	k__Bacteria;p__Acidobacteria;c__Blastocatellia;o__unidentified_Blastocatellia;f__Blastocatellaceae_(Subgroup_4);g__Blastocatella;s__
OTU_506	0	0	0	0	3.27568134171908e-05	0	9.82704402515723e-05	3.27568134171908e-05	6.55136268343816e-05	0.000131027253668763	6.55136268343816e-05	0	0.000229297693920335	0.00111373165618449	0.000917190775681342	0.00114648846960168	0.000327568134171908	0.000196540880503145	0.000262054507337526	k__Bacteria;p__Proteobacteria;c__Betaproteobacteria;o__Nitrosomonadales;f__Nitrosomonadaceae;g__;s__
OTU_507	0	0	0	0	6.55136268343816e-05	0	0	0	3.27568134171908e-05	3.27568134171908e-05	3.27568134171908e-05	0	0	0	0	0	9.82704402515723e-05	0.000818920335429769	6.55136268343816e-05	k__Bacteria;p__Firmicutes;c__Clostridia;o__Clostridiales;f__Lachnospiraceae;g__Blautia;s__Ruminococcus_sp._5_1_39BFAA
OTU_508	6.55136268343816e-05	0	0.000917190775681342	0	0	3.27568134171908e-05	0	0	3.27568134171908e-05	0.000589622641509434	0	6.55136268343816e-05	0	0	9.82704402515723e-05	6.55136268343816e-05	9.82704402515723e-05	9.82704402515723e-05	3.27568134171908e-05	k__Bacteria;p__Bacteroidetes;c__Sphingobacteriia;o__Sphingobacteriales;f__Sphingobacteriaceae;g__Sphingobacterium;s__Sphingobacterium_mizutaii
OTU_509	0	0	0	0	0	0	0	0	0	0	0	0.00157232704402516	0.00150681341719078	0	0	0	0	0	0	k__Bacteria;p__Cyanobacteria;c__unidentified_Cyanobacteria;o__SubsectionIII;f__FamilyI;g__Leptolyngbya
OTU_510	0	0	0	0	6.55136268343816e-05	0.000163784067085954	0	3.27568134171908e-05	0.000131027253668763	0.000131027253668763	0	0	0	0	3.27568134171908e-05	0.000884433962264151	9.82704402515723e-05	6.55136268343816e-05	3.27568134171908e-05	k__Bacteria;p__Bacteroidetes;c__Sphingobacteriia;o__Sphingobacteriales;f__env.OPS_17;g__;s__
OTU_511	0	0	0	0	0	3.27568134171908e-05	0	0	0	0	0	0	0	0	0	0	0	3.27568134171908e-05	0.0017688679245283	k__Bacteria;p__Parcubacteria;c__;o__;f__;g__;s__
OTU_512	0	0	0	0	0	3.27568134171908e-05	6.55136268343816e-05	6.55136268343816e-05	6.55136268343816e-05	3.27568134171908e-05	3.27568134171908e-05	0	9.82704402515723e-05	0	0.000393081761006289	0.000131027253668763	0.000131027253668763	0.000163784067085954	0.000556865828092243	k__Bacteria;p__Proteobacteria;c__Alphaproteobacteria;o__Rhodospirillales;f__AKYH478;g__;s__
OTU_513	0	0	0	0	0	3.27568134171908e-05	6.55136268343816e-05	6.55136268343816e-05	3.27568134171908e-05	0.000131027253668763	3.27568134171908e-05	6.55136268343816e-05	0	0.000393081761006289	0.00114648846960168	0.000262054507337526	0.000327568134171908	0.000524109014675052	0.000491352201257862	k__Bacteria;p__Bacteroidetes;c__Cytophagia;o__Cytophagales;f__Cytophagaceae
OTU_514	0	0	0	0	0	0	0	3.27568134171908e-05	0	3.27568134171908e-05	0	0	0	0.000458595387840671	0.000917190775681342	9.82704402515723e-05	0.000131027253668763	0.000196540880503145	9.82704402515723e-05	k__Bacteria;p__Ignavibacteriae;c__Ignavibacteria;o__Ignavibacteriales;f__BSV26;g__;s__
OTU_515	0	0	0	0	3.27568134171908e-05	9.82704402515723e-05	3.27568134171908e-05	3.27568134171908e-05	6.55136268343816e-05	3.27568134171908e-05	3.27568134171908e-05	0	0	0.000163784067085954	0.000884433962264151	0.000131027253668763	0.000294811320754717	0.000720649895178197	0.000229297693920335	k__Bacteria;p__Bacteroidetes;c__Cytophagia;o__Cytophagales;f__Cytophagaceae;g__Ohtaekwangia;s__
OTU_516	0	0	0	0	0	0	0	0	0	0	0	0	0.00278432914046122	0	0	0	0	0	0	k__Bacteria
OTU_517	0	0	0	0	0	0	0	6.55136268343816e-05	3.27568134171908e-05	3.27568134171908e-05	3.27568134171908e-05	0	0	0.000360324947589099	0.00157232704402516	0.000163784067085954	9.82704402515723e-05	6.55136268343816e-05	0.000360324947589099	k__Bacteria;p__Acidobacteria;c__Solibacteres;o__Solibacterales;f__Solibacteraceae_(Subgroup_3);g__Candidatus_Solibacter;s__
OTU_518	0	0	0	0	0	0.000131027253668763	0.000622379454926625	0.000294811320754717	0.000229297693920335	0.000196540880503145	0.000229297693920335	0	0	0	0	9.82704402515723e-05	0.000196540880503145	0.000131027253668763	6.55136268343816e-05	k__Bacteria;p__Proteobacteria;c__Deltaproteobacteria;o__Desulfovibrionales;f__Desulfovibrionaceae;g__Desulfovibrio
OTU_519	0	0	0	0	0	0	0	0	0	0	0	0.0077961215932914	0.00127751572327044	0	0	0	0	0	0	k__Bacteria;p__Cyanobacteria;c__Chloroplast;o__unidentified_Chloroplast;f__unidentified_Chloroplast;g__unidentified_Chloroplast
OTU_520	0	0	0	0	6.55136268343816e-05	3.27568134171908e-05	0.000131027253668763	9.82704402515723e-05	6.55136268343816e-05	0.000131027253668763	6.55136268343816e-05	0	0	0.000589622641509434	0.000294811320754717	0.000360324947589099	0.000393081761006289	0.000655136268343816	0.000163784067085954	k__Bacteria;p__Acidobacteria;c__Subgroup_22;o__;f__;g__;s__
OTU_521	0	0	0	0	3.27568134171908e-05	0.000196540880503145	0.000131027253668763	6.55136268343816e-05	6.55136268343816e-05	9.82704402515723e-05	0.000131027253668763	0.000163784067085954	3.27568134171908e-05	0.00134302935010482	0.0017688679245283	0.00147405660377359	0.000491352201257862	0.000786163522012579	0.000884433962264151	k__Bacteria;p__Proteobacteria;c__Alphaproteobacteria;o__Rhizobiales;f__Hyphomicrobiaceae;g__Pedomicrobium;s__
OTU_522	0	0	0	0	0	9.82704402515723e-05	3.27568134171908e-05	3.27568134171908e-05	6.55136268343816e-05	3.27568134171908e-05	0	0	0	0	6.55136268343816e-05	3.27568134171908e-05	0.000720649895178197	0.000131027253668763	6.55136268343816e-05	k__Bacteria;p__Proteobacteria;c__Deltaproteobacteria;o__Desulfuromonadales;f__;g__;s__
OTU_523	0	0	0	0	3.27568134171908e-05	0	0	0	3.27568134171908e-05	0	3.27568134171908e-05	0	0	0	0	0	3.27568134171908e-05	0	0.0017688679245283	k__Bacteria;p__Actinobacteria;c__unidentified_Actinobacteria;o__Frankiales;f__Cryptosporangiaceae;g__Fodinicola;s__
OTU_524	0	0	0	0	6.55136268343816e-05	9.82704402515723e-05	3.27568134171908e-05	6.55136268343816e-05	0.000196540880503145	0.000163784067085954	0.000262054507337526	3.27568134171908e-05	0.000294811320754717	0.00242400419287212	0.00196540880503145	0.0017688679245283	0.00117924528301887	0.000458595387840671	0.00085167714884696	k__Bacteria;p__Proteobacteria;c__Betaproteobacteria;o__Nitrosomonadales;f__Nitrosomonadaceae;g__;s__
OTU_525	0	0	0	0	3.27568134171908e-05	3.27568134171908e-05	6.55136268343816e-05	0.000360324947589099	3.27568134171908e-05	0	3.27568134171908e-05	0	0	0	0	0.000163784067085954	6.55136268343816e-05	0.00150681341719078	0.000262054507337526	k__Bacteria;p__Proteobacteria;c__Epsilonproteobacteria;o__Campylobacterales;f__Campylobacteraceae;g__Campylobacter;s__Campylobacter_concisus
OTU_526	0	0	0	0	3.27568134171908e-05	9.82704402515723e-05	9.82704402515723e-05	9.82704402515723e-05	6.55136268343816e-05	0.000491352201257862	3.27568134171908e-05	0.000294811320754717	6.55136268343816e-05	0	3.27568134171908e-05	6.55136268343816e-05	3.27568134171908e-05	0.000131027253668763	6.55136268343816e-05	k__Bacteria;p__Bacteroidetes;c__Sphingobacteriia;o__Sphingobacteriales;f__Sphingobacteriaceae;g__Sphingobacterium;s__Sphingobacterium_multivorum
OTU_527	0	0	0	0	0	0	0	0	3.27568134171908e-05	6.55136268343816e-05	0	0	0	0.000196540880503145	0	0.000131027253668763	0.000622379454926625	3.27568134171908e-05	0.000262054507337526	k__Bacteria;p__Cyanobacteria;c__unidentified_Cyanobacteria;o__SubsectionIII;f__FamilyI
OTU_528	0	0	0	0	6.55136268343816e-05	6.55136268343816e-05	9.82704402515723e-05	9.82704402515723e-05	9.82704402515723e-05	6.55136268343816e-05	0.000131027253668763	3.27568134171908e-05	3.27568134171908e-05	0.000294811320754717	0.00180162473794549	0.000294811320754717	0.000556865828092243	0.00085167714884696	0.000196540880503145	k__Bacteria;p__Proteobacteria;c__Betaproteobacteria;o__SC-I-84;f__;g__;s__
OTU_529	0	0	0	0	3.27568134171908e-05	9.82704402515723e-05	3.27568134171908e-05	3.27568134171908e-05	3.27568134171908e-05	0.000131027253668763	3.27568134171908e-05	0	0	0.000196540880503145	0.000262054507337526	0.000327568134171908	0.000196540880503145	0.000491352201257862	0.000262054507337526	k__Bacteria;p__Acidobacteria;c__Subgroup_22;o__;f__;g__;s__
OTU_530	0	0	0	0	0	0	3.27568134171908e-05	0.000458595387840671	0.000294811320754717	0.000229297693920335	6.55136268343816e-05	0	0	0	0	9.82704402515723e-05	3.27568134171908e-05	0	0	k__Bacteria;p__Proteobacteria;c__Alphaproteobacteria;o__Rhizobiales;f__Beijerinckiaceae;g__Camelimonas;s__
OTU_531	0	0	0	0	0	0	0	0.000131027253668763	0.000131027253668763	0.00117924528301887	0	0	0	0	0	6.55136268343816e-05	3.27568134171908e-05	0	3.27568134171908e-05	k__Bacteria;p__Proteobacteria;c__Deltaproteobacteria;o__Desulfobacterales;f__Desulfobacteraceae
OTU_532	0	6.55136268343816e-05	0	0	0	6.55136268343816e-05	0	0	3.27568134171908e-05	3.27568134171908e-05	0	0	0	0	0.00271881551362683	0	9.82704402515723e-05	0.000131027253668763	6.55136268343816e-05	k__Bacteria;p__Proteobacteria;c__Betaproteobacteria;o__Burkholderiales;f__Burkholderiaceae;g__Cupriavidus
OTU_533	0	0	0	0	3.27568134171908e-05	0	3.27568134171908e-05	6.55136268343816e-05	6.55136268343816e-05	3.27568134171908e-05	9.82704402515723e-05	3.27568134171908e-05	3.27568134171908e-05	0	9.82704402515723e-05	6.55136268343816e-05	0.000163784067085954	0.000131027253668763	0.000491352201257862	k__Bacteria;p__Proteobacteria;c__Alphaproteobacteria;o__Rhodospirillales;f__I-10;g__;s__
OTU_534	0	0	0	0	3.27568134171908e-05	3.27568134171908e-05	0	0	0	0	3.27568134171908e-05	0	0	0.00357049266247379	3.27568134171908e-05	0.000196540880503145	9.82704402515723e-05	0.000262054507337526	3.27568134171908e-05	k__Bacteria;p__Gemmatimonadetes;c__unidentified_Gemmatimonadetes;o__Gemmatimonadales;f__Gemmatimonadaceae;g__;s__
OTU_535	0	0	0	0	3.27568134171908e-05	0	9.82704402515723e-05	3.27568134171908e-05	3.27568134171908e-05	9.82704402515723e-05	9.82704402515723e-05	0	0	0.000131027253668763	9.82704402515723e-05	0.000655136268343816	0.000163784067085954	0.000196540880503145	0.000196540880503145	k__Bacteria;p__Proteobacteria;c__Alphaproteobacteria;o__Caulobacterales;f__Hyphomonadaceae;g__Hirschia;s__
OTU_536	0	3.27568134171908e-05	0.000687893081761006	0	0	0	0.000360324947589099	6.55136268343816e-05	6.55136268343816e-05	9.82704402515723e-05	0.00085167714884696	3.27568134171908e-05	0.000131027253668763	0	0	0.000262054507337526	0.000163784067085954	9.82704402515723e-05	0.000131027253668763	k__Bacteria;p__Proteobacteria;c__Alphaproteobacteria;o__Rhizobiales
OTU_537	0	0	0	0	0	0	0	0.000622379454926625	0	0	0	0	0	0	0	0	0	0.00042583857442348	0.000687893081761006	k__Bacteria;p__Fusobacteria;c__Fusobacteriia;o__Fusobacteriales;f__Leptotrichiaceae;g__Leptotrichia
OTU_538	0	0	0	0	0	6.55136268343816e-05	0	0.000131027253668763	0.000753406708595388	0.000753406708595388	0	0	3.27568134171908e-05	3.27568134171908e-05	0	3.27568134171908e-05	6.55136268343816e-05	0.000131027253668763	0	k__Bacteria;p__Verrucomicrobia;c__OPB35_soil_group;o__;f__;g__;s__
OTU_539	0	0	0	0	0	6.55136268343816e-05	0	0	3.27568134171908e-05	0.000131027253668763	3.27568134171908e-05	0	0	0.000163784067085954	0.000524109014675052	0.000491352201257862	0.000294811320754717	0.000294811320754717	0.000196540880503145	k__Bacteria;p__Proteobacteria;c__Deltaproteobacteria;o__Myxococcales;f__Phaselicystidaceae;g__Phaselicystis;s__
OTU_540	0	0	0	0	6.55136268343816e-05	0.000131027253668763	0	3.27568134171908e-05	0.000131027253668763	3.27568134171908e-05	9.82704402515723e-05	3.27568134171908e-05	0	0.000294811320754717	0.00137578616352201	0.000720649895178197	0.00042583857442348	0.000556865828092243	0.000294811320754717	k__Bacteria;p__Proteobacteria;c__Betaproteobacteria;o__SC-I-84;f__;g__;s__
OTU_541	0	0	0	0	0.000229297693920335	0	3.27568134171908e-05	0	0	0	0.000196540880503145	0	0	0	0	0	0.000229297693920335	0.000884433962264151	0.000196540880503145	k__Bacteria;p__Bacteroidetes;c__Bacteroidia;o__Bacteroidales;f__Bacteroidaceae;g__Bacteroides;s__Bacteroides_uniformis
OTU_542	0	0	0	0	0	3.27568134171908e-05	0	3.27568134171908e-05	0	0	0	0	0	0	0	0	0.000917190775681342	3.27568134171908e-05	3.27568134171908e-05	k__Bacteria;p__Cyanobacteria
OTU_543	0	0	0	0	0	0	3.27568134171908e-05	3.27568134171908e-05	3.27568134171908e-05	9.82704402515723e-05	3.27568134171908e-05	0	0	0.000294811320754717	0.000720649895178197	0.000262054507337526	0.000294811320754717	0.000262054507337526	0.000229297693920335	k__Bacteria;p__Proteobacteria;c__Deltaproteobacteria
OTU_544	0	0	0	0	0	0	0	0	6.55136268343816e-05	3.27568134171908e-05	6.55136268343816e-05	0.000131027253668763	0	0.000196540880503145	0.00222746331236897	0	3.27568134171908e-05	0.000131027253668763	0	k__Bacteria;p__Bacteroidetes;c__Sphingobacteriia;o__Sphingobacteriales;f__Chitinophagaceae;g__;s__
OTU_545	0	0	0	0	3.27568134171908e-05	6.55136268343816e-05	0	6.55136268343816e-05	3.27568134171908e-05	0.000163784067085954	0.000131027253668763	0	0	0.000393081761006289	0.00147405660377359	0.000393081761006289	0.000229297693920335	0.00114648846960168	0.000524109014675052	k__Bacteria;p__Proteobacteria;c__Betaproteobacteria;o__Nitrosomonadales;f__Nitrosomonadaceae;g__;s__
OTU_546	0	0.000262054507337526	0	0	6.55136268343816e-05	3.27568134171908e-05	3.27568134171908e-05	9.82704402515723e-05	0.000131027253668763	0.000720649895178197	3.27568134171908e-05	9.82704402515723e-05	0.000131027253668763	3.27568134171908e-05	0.000360324947589099	0.000327568134171908	0.000196540880503145	0.000163784067085954	0.000262054507337526	k__Bacteria;p__Proteobacteria;c__Alphaproteobacteria;o__Rhizobiales;f__Phyllobacteriaceae
OTU_547	0	0	0	0	3.27568134171908e-05	0.000131027253668763	0.000196540880503145	0.000131027253668763	0.000131027253668763	0.000229297693920335	6.55136268343816e-05	0	0	0	0	0.000131027253668763	0.000229297693920335	6.55136268343816e-05	0	k__Bacteria;p__Proteobacteria;c__Betaproteobacteria;o__Rhodocyclales;f__Rhodocyclaceae;g__Propionivibrio;s__
OTU_548	0	0	0	0	3.27568134171908e-05	0.000131027253668763	3.27568134171908e-05	3.27568134171908e-05	6.55136268343816e-05	0.000196540880503145	0	9.82704402515723e-05	0.000163784067085954	0.000556865828092243	0.000720649895178197	9.82704402515723e-05	0.00042583857442348	0.000196540880503145	0.000786163522012579	k__Bacteria;p__Bacteroidetes;c__Sphingobacteriia;o__Sphingobacteriales;f__Chitinophagaceae;g__Lacibacter
OTU_549	0	0	0	0	0	3.27568134171908e-05	3.27568134171908e-05	0	6.55136268343816e-05	3.27568134171908e-05	6.55136268343816e-05	3.27568134171908e-05	0	0.000720649895178197	0.000720649895178197	0.000982704402515723	0.000786163522012579	0.000687893081761006	0.000262054507337526	k__Bacteria;p__Acidobacteria;c__Subgroup_6
OTU_550	0	0	0	0	0	0	0	0	0	0	0	0.0010809748427673	0.00160508385744235	0	0	0	0	0	0	k__Bacteria;p__Bacteroidetes;c__Cytophagia;o__Cytophagales;f__Cytophagaceae;g__;s__
OTU_551	0	0	0	0	6.55136268343816e-05	0	0	3.27568134171908e-05	0	3.27568134171908e-05	3.27568134171908e-05	0	0	9.82704402515723e-05	0.000229297693920335	0.000163784067085954	0.000294811320754717	9.82704402515723e-05	0.00186713836477987	k__Bacteria;p__Chloroflexi;c__Anaerolineae;o__Anaerolineales;f__Anaerolineaceae;g__;s__
OTU_552	0	0	0	0	0	0.000196540880503145	3.27568134171908e-05	9.82704402515723e-05	3.27568134171908e-05	0.000491352201257862	3.27568134171908e-05	0	0	0	0	0.000196540880503145	0.000196540880503145	0	0	k__Bacteria;p__Spirochaetes;c__unidentified_Spirochaetes;o__Spirochaetales;f__Spirochaetaceae;g__;s__
OTU_553	0	0	0	0	0	3.27568134171908e-05	0	6.55136268343816e-05	9.82704402515723e-05	3.27568134171908e-05	3.27568134171908e-05	0.00042583857442348	0.00101546121593291	0.000327568134171908	0.00137578616352201	0	9.82704402515723e-05	0.000556865828092243	6.55136268343816e-05	k__Bacteria;p__Proteobacteria;c__Betaproteobacteria;o__Burkholderiales;f__Alcaligenaceae;g__unidentified_Alcaligenaceae;s__beta_proteobacterium_WX163
OTU_554	0	0	0	0	0	9.82704402515723e-05	0	3.27568134171908e-05	9.82704402515723e-05	0.000393081761006289	3.27568134171908e-05	0	0	0	0	6.55136268343816e-05	0.000294811320754717	0	0	k__Bacteria;p__Proteobacteria;c__Deltaproteobacteria;o__Syntrophobacterales;f__Syntrophaceae;g__;s__
OTU_555	0	0	0	0	0	3.27568134171908e-05	0	0	0	0	0	0.000720649895178197	0.00189989517819706	0	0	0	6.55136268343816e-05	6.55136268343816e-05	0	k__Bacteria;p__Planctomycetes;c__Planctomycetacia;o__Planctomycetales;f__Planctomycetaceae;g__;s__
OTU_556	0	0	0	0	3.27568134171908e-05	0	0	3.27568134171908e-05	3.27568134171908e-05	0	3.27568134171908e-05	0	0	0	0	0.000131027253668763	0.000818920335429769	9.82704402515723e-05	0.000131027253668763	k__Bacteria;p__Planctomycetes;c__Planctomycetacia;o__Planctomycetales;f__Planctomycetaceae;g__Planctomyces;s__
OTU_557	0	0	0	0	0	6.55136268343816e-05	6.55136268343816e-05	3.27568134171908e-05	9.82704402515723e-05	0.000163784067085954	6.55136268343816e-05	0	0	0.00042583857442348	0.00144129979035639	0.000131027253668763	0.000720649895178197	0.000687893081761006	0.000884433962264151	k__Bacteria;p__Bacteroidetes;c__Cytophagia;o__Cytophagales;f__Cytophagaceae
OTU_558	0	0	0	0	6.55136268343816e-05	0.000131027253668763	0	0.000163784067085954	0.000196540880503145	0.000393081761006289	3.27568134171908e-05	0.000163784067085954	0.000131027253668763	0.000262054507337526	0.000131027253668763	0.000294811320754717	0.000622379454926625	0.000589622641509434	0.000131027253668763	k__Bacteria;p__Verrucomicrobia;c__OPB35_soil_group;o__;f__;g__;s__
OTU_559	0	0	0	0	0	0	0	0	0	0	0	0	0.00386530398322851	0	0	0	0	0	0	k__Bacteria;p__Proteobacteria
OTU_560	0	0	0	0	0	3.27568134171908e-05	3.27568134171908e-05	0	0	6.55136268343816e-05	0	0	0	0	0	6.55136268343816e-05	0.000720649895178197	0	6.55136268343816e-05	k__Bacteria;p__Cyanobacteria;c__unidentified_Cyanobacteria
OTU_561	0	0.000360324947589099	0.000524109014675052	0	9.82704402515723e-05	0.00144129979035639	0.000229297693920335	0.000360324947589099	0.000131027253668763	0.00147405660377359	0.000131027253668763	0.000327568134171908	0.000327568134171908	0.000131027253668763	0.000687893081761006	0.000622379454926625	0.000458595387840671	0.000458595387840671	0.000524109014675052	k__Bacteria;p__Proteobacteria;c__Alphaproteobacteria;o__Rhizobiales
OTU_562	0	0	0	0	0.000229297693920335	9.82704402515723e-05	0	3.27568134171908e-05	3.27568134171908e-05	3.27568134171908e-05	0.000163784067085954	6.55136268343816e-05	0	0	0.000196540880503145	6.55136268343816e-05	0.000556865828092243	3.27568134171908e-05	0.000360324947589099	k__Bacteria;p__Proteobacteria;c__Gammaproteobacteria;o__Chromatiales;f__Chromatiaceae;g__Rheinheimera
OTU_563	0	0	0	0	0	0.000163784067085954	6.55136268343816e-05	0.000131027253668763	0.000196540880503145	0.000294811320754717	9.82704402515723e-05	0	0	0	0	3.27568134171908e-05	0.000360324947589099	0	0	k__Bacteria;p__Bacteroidetes;c__Bacteroidia;o__Bacteroidales;f__Porphyromonadaceae;g__Microbacter;s__
OTU_564	0	0	0.000229297693920335	0	6.55136268343816e-05	9.82704402515723e-05	6.55136268343816e-05	0	6.55136268343816e-05	0.000622379454926625	3.27568134171908e-05	0.000196540880503145	6.55136268343816e-05	0	6.55136268343816e-05	3.27568134171908e-05	3.27568134171908e-05	9.82704402515723e-05	9.82704402515723e-05	k__Bacteria;p__Proteobacteria;c__Alphaproteobacteria;o__Rhizobiales;f__Bradyrhizobiaceae;g__Rhodopseudomonas;s__Rhodopseudomonas_palustris
OTU_565	0	0	0	0	0	3.27568134171908e-05	0	6.55136268343816e-05	0.000262054507337526	0.000524109014675052	3.27568134171908e-05	0	0	0	0	0.000327568134171908	3.27568134171908e-05	0	0	k__Bacteria;p__Bacteroidetes;c__Sphingobacteriia;o__Sphingobacteriales;f__Lentimicrobiaceae;g__;s__
OTU_566	0	0	0	0	3.27568134171908e-05	6.55136268343816e-05	3.27568134171908e-05	9.82704402515723e-05	0.000196540880503145	0.000131027253668763	3.27568134171908e-05	0.000294811320754717	0.000131027253668763	0.000294811320754717	0.00127751572327044	0.000229297693920335	0.000687893081761006	0.000458595387840671	0.000196540880503145	k__Bacteria;p__Proteobacteria;c__Gammaproteobacteria;o__Cellvibrionales;f__Halieaceae
OTU_567	0	0	0	0	0	0	0	0.000163784067085954	0	0.000131027253668763	6.55136268343816e-05	6.55136268343816e-05	3.27568134171908e-05	6.55136268343816e-05	0.00226022012578616	0	3.27568134171908e-05	3.27568134171908e-05	0	k__Bacteria;p__Bacteroidetes;c__Sphingobacteriia;o__Sphingobacteriales;f__Sphingobacteriaceae;g__Pedobacter
OTU_568	0	0	0	0	0	9.82704402515723e-05	0	3.27568134171908e-05	6.55136268343816e-05	0.000131027253668763	0	3.27568134171908e-05	0	0.00042583857442348	0.000753406708595388	0.000131027253668763	0.000327568134171908	0.000294811320754717	6.55136268343816e-05	k__Bacteria;p__Bacteroidetes;c__Sphingobacteriia;o__Sphingobacteriales;f__AKYH767;g__;s__
OTU_569	0	0	0	0	6.55136268343816e-05	6.55136268343816e-05	3.27568134171908e-05	9.82704402515723e-05	6.55136268343816e-05	0.000196540880503145	3.27568134171908e-05	0	0	0	0	6.55136268343816e-05	6.55136268343816e-05	6.55136268343816e-05	0.000720649895178197	k__Bacteria;p__Bacteroidetes;c__Flavobacteriia;o__Flavobacteriales;f__Flavobacteriaceae;g__Bergeyella;s__
OTU_570	0	0	0	0	0	3.27568134171908e-05	3.27568134171908e-05	3.27568134171908e-05	3.27568134171908e-05	3.27568134171908e-05	3.27568134171908e-05	0	6.55136268343816e-05	9.82704402515723e-05	0.000163784067085954	0.000131027253668763	0.000458595387840671	0.000458595387840671	0.000131027253668763	k__Bacteria;p__Proteobacteria;c__Gammaproteobacteria;o__Xanthomonadales
OTU_571	0	0	0	0	0	9.82704402515723e-05	0	3.27568134171908e-05	9.82704402515723e-05	0.000131027253668763	3.27568134171908e-05	0	0	0	0.000196540880503145	0.000131027253668763	9.82704402515723e-05	0.000622379454926625	9.82704402515723e-05	k__Bacteria;p__Bacteroidetes;c__Sphingobacteriia;o__Sphingobacteriales;f__PHOS-HE51;g__;s__
OTU_572	0	0	0	0	3.27568134171908e-05	0	0	0	0	0	3.27568134171908e-05	0	0	0.00114648846960168	0.000131027253668763	0.000131027253668763	0.000131027253668763	0.000163784067085954	0	k__Bacteria;p__Chlorobi;c__Chlorobia;o__Chlorobiales;f__SJA-28;g__unidentified_SJA-28;s__Chlorobi_bacterium_OLB5
OTU_573	0	0	0	0	3.27568134171908e-05	0	0	0	0	0	0.000163784067085954	0	0	0	0	3.27568134171908e-05	0.000327568134171908	0.000622379454926625	9.82704402515723e-05	k__Bacteria;p__Firmicutes;c__Negativicutes;o__Selenomonadales;f__Veillonellaceae;g__Megamonas;s__
OTU_574	0	0	0	0	3.27568134171908e-05	0	0	0	3.27568134171908e-05	6.55136268343816e-05	9.82704402515723e-05	3.27568134171908e-05	6.55136268343816e-05	0.000262054507337526	0.000360324947589099	0.000786163522012579	0.000360324947589099	0.000327568134171908	0.000131027253668763	k__Bacteria;p__Acidobacteria;c__Blastocatellia;o__unidentified_Blastocatellia;f__Blastocatellaceae_(Subgroup_4);g__;s__
OTU_575	0	0	0	0	0	0.000131027253668763	6.55136268343816e-05	6.55136268343816e-05	3.27568134171908e-05	9.82704402515723e-05	3.27568134171908e-05	0	0	0.000524109014675052	0.00150681341719078	0.000131027253668763	0.000360324947589099	0.000393081761006289	6.55136268343816e-05	k__Bacteria;p__Ignavibacteriae;c__Ignavibacteria;o__Ignavibacteriales;f__BSV26;g__;s__
OTU_576	0	0	0	0	0	0	3.27568134171908e-05	0	0	0	0	9.82704402515723e-05	3.27568134171908e-05	0.00134302935010482	0.000687893081761006	3.27568134171908e-05	0.000196540880503145	0.000229297693920335	0.000131027253668763	k__Bacteria;p__Proteobacteria;c__Gammaproteobacteria;o__Xanthomonadales;f__;g__;s__
OTU_577	0	0	0	0	0	0	6.55136268343816e-05	0	3.27568134171908e-05	0	0	0	0	0.000327568134171908	0.000196540880503145	0.000196540880503145	0.000196540880503145	0.000360324947589099	3.27568134171908e-05	k__Bacteria;p__Acidobacteria;c__unidentified_Acidobacteria;o__Acidobacteriales;f__Acidobacteriaceae_(Subgroup_1);g__;s__
OTU_578	0	0	0	0	0	3.27568134171908e-05	0	3.27568134171908e-05	6.55136268343816e-05	0.000294811320754717	0	0	0	0	0	0.000360324947589099	0.000393081761006289	0	3.27568134171908e-05	k__Bacteria;p__Bacteroidetes;c__Bacteroidia;o__Bacteroidales;f__Marinilabiaceae;g__;s__
OTU_579	0	0	0	0	0	6.55136268343816e-05	3.27568134171908e-05	3.27568134171908e-05	9.82704402515723e-05	6.55136268343816e-05	0	3.27568134171908e-05	0.000131027253668763	0.000491352201257862	0.000393081761006289	9.82704402515723e-05	0.000196540880503145	0.000196540880503145	0.000131027253668763	k__Bacteria;p__Proteobacteria;c__Alphaproteobacteria;o__Rhodospirillales;f__Rhodospirillaceae;g__;s__
OTU_580	0	0	0	0	0	0	3.27568134171908e-05	0	0	3.27568134171908e-05	6.55136268343816e-05	0	0	3.27568134171908e-05	0.000589622641509434	3.27568134171908e-05	0.000360324947589099	0.000196540880503145	0.000196540880503145	k__Bacteria;p__Proteobacteria;c__Alphaproteobacteria;o__Rhodospirillales
OTU_581	0	0	0	0	0	3.27568134171908e-05	0	0	3.27568134171908e-05	9.82704402515723e-05	0	0	0	0.00042583857442348	0.000131027253668763	0.000131027253668763	0.000360324947589099	0.000491352201257862	3.27568134171908e-05	k__Bacteria;p__Verrucomicrobia;c__OPB35_soil_group;o__;f__;g__;s__
OTU_582	0	0	0	0	0	6.55136268343816e-05	6.55136268343816e-05	3.27568134171908e-05	3.27568134171908e-05	6.55136268343816e-05	3.27568134171908e-05	0	0	0.000229297693920335	0.000360324947589099	0.000229297693920335	0.000196540880503145	0.000687893081761006	0.000131027253668763	k__Bacteria;p__Proteobacteria;c__Deltaproteobacteria;o__Myxococcales;f__Polyangiaceae;g__;s__
OTU_583	0	0	0	0	0	6.55136268343816e-05	3.27568134171908e-05	0.000131027253668763	0	3.27568134171908e-05	0.000163784067085954	0	0	0.00153957023060797	0.00111373165618449	0.000655136268343816	0.000327568134171908	0.000294811320754717	0.000589622641509434	k__Bacteria;p__Gemmatimonadetes;c__BD2-11_terrestrial_group;o__;f__;g__;s__
OTU_584	0	0	0	0	0	0	0	0	0	0	0	0	0	0.00226022012578616	0.000163784067085954	0.000131027253668763	3.27568134171908e-05	0.000131027253668763	0	k__Bacteria;p__SBR1093;c__;o__;f__;g__;s__
OTU_585	0	0	3.27568134171908e-05	0	3.27568134171908e-05	0.000131027253668763	3.27568134171908e-05	0	6.55136268343816e-05	0.000229297693920335	6.55136268343816e-05	6.55136268343816e-05	0.000327568134171908	0.000524109014675052	0.000818920335429769	0.000229297693920335	0.000720649895178197	0.000458595387840671	3.27568134171908e-05	k__Bacteria;p__Bacteroidetes;c__Sphingobacteriia;o__Sphingobacteriales;f__Chitinophagaceae
OTU_586	0	0	0	0	3.27568134171908e-05	6.55136268343816e-05	3.27568134171908e-05	3.27568134171908e-05	6.55136268343816e-05	9.82704402515723e-05	3.27568134171908e-05	0	0	0.000393081761006289	0.000687893081761006	0.000360324947589099	0.000393081761006289	0.000458595387840671	0.000131027253668763	k__Bacteria;p__Proteobacteria;c__Alphaproteobacteria;o__Rhizobiales;f__JG34-KF-361;g__;s__
OTU_587	0	0	0	0	0	0	0	0	0	0	0	0.000982704402515723	0.00157232704402516	0	0	0	0	0	0	k__Bacteria;p__Cyanobacteria;c__Melainabacteria
OTU_588	0	0	0	0	0	0	0	6.55136268343816e-05	0	0.000131027253668763	0	0	3.27568134171908e-05	0.000229297693920335	3.27568134171908e-05	0.000622379454926625	6.55136268343816e-05	0.000163784067085954	6.55136268343816e-05	k__Bacteria;p__Chloroflexi;c__Anaerolineae;o__Anaerolineales;f__Anaerolineaceae
OTU_589	0	0	0	0	0	0	0	3.27568134171908e-05	3.27568134171908e-05	0	0	0	0	0.00042583857442348	0	0	0.000524109014675052	6.55136268343816e-05	3.27568134171908e-05	k__Bacteria;p__Cyanobacteria;c__unidentified_Cyanobacteria;o__SubsectionIII;f__FamilyI
OTU_590	0	0	0	0	0	3.27568134171908e-05	3.27568134171908e-05	3.27568134171908e-05	3.27568134171908e-05	0.000131027253668763	3.27568134171908e-05	3.27568134171908e-05	0.000229297693920335	0.00183438155136268	0.000687893081761006	0.000982704402515723	0.000949947589098532	0.000262054507337526	9.82704402515723e-05	k__Bacteria;p__Acidobacteria;c__Subgroup_6;o__;f__;g__;s__
OTU_591	0	0	0	0	3.27568134171908e-05	6.55136268343816e-05	3.27568134171908e-05	3.27568134171908e-05	3.27568134171908e-05	6.55136268343816e-05	6.55136268343816e-05	0	0	0.000131027253668763	0.000818920335429769	0.000294811320754717	0.00042583857442348	0.000294811320754717	0.000229297693920335	k__Bacteria;p__Proteobacteria;c__Gammaproteobacteria;o__unidentified_Gammaproteobacteria;f__unidentified_Gammaproteobacteria;g__;s__
OTU_592	0	0	0	0	0	6.55136268343816e-05	3.27568134171908e-05	0.000131027253668763	9.82704402515723e-05	6.55136268343816e-05	3.27568134171908e-05	6.55136268343816e-05	0	0	0	0.000589622641509434	0.000131027253668763	9.82704402515723e-05	9.82704402515723e-05	k__Bacteria;p__Bacteroidetes;c__Sphingobacteriia;o__Sphingobacteriales;f__Sphingobacteriaceae;g__Solitalea;s__
OTU_593	0	0	0	0	0	0	3.27568134171908e-05	3.27568134171908e-05	3.27568134171908e-05	6.55136268343816e-05	3.27568134171908e-05	0	0	0.000196540880503145	0	0.000622379454926625	9.82704402515723e-05	0.000294811320754717	6.55136268343816e-05	k__Bacteria;p__Gemmatimonadetes;c__AKAU4049;o__;f__;g__;s__
OTU_594	0	0	0	0	0	0.000294811320754717	0	0.000360324947589099	0.000360324947589099	0.000753406708595388	6.55136268343816e-05	0	0	9.82704402515723e-05	0	0.000196540880503145	0.000327568134171908	6.55136268343816e-05	0	k__Bacteria;p__Bacteroidetes;c__Sphingobacteriia;o__Sphingobacteriales;f__Lentimicrobiaceae;g__;s__
OTU_595	0	0	0	0	0	0	0	0	0	0	0	0.00239124737945493	0.000753406708595388	0	0	0	3.27568134171908e-05	0	0	k__Bacteria;p__Cyanobacteria;c__unidentified_Cyanobacteria;o__SubsectionIII;f__FamilyI;g__Phormidium;s__Pseudanabaena_sp._PCC_6802
OTU_596	0	0	0	0	0	0	3.27568134171908e-05	0	3.27568134171908e-05	3.27568134171908e-05	0	0	0	0	0.000360324947589099	6.55136268343816e-05	0.000622379454926625	0	0.000163784067085954	k__Bacteria;p__Cyanobacteria;c__unidentified_Cyanobacteria;o__SubsectionIII;f__FamilyI
OTU_597	0	0	0	0	6.55136268343816e-05	9.82704402515723e-05	9.82704402515723e-05	0.000131027253668763	6.55136268343816e-05	0.000163784067085954	6.55136268343816e-05	0	0	0.00163784067085954	0.000556865828092243	0.000786163522012579	0.00042583857442348	0.000917190775681342	0.000294811320754717	k__Bacteria
OTU_598	0	0	0	0	0	0.000131027253668763	0	0.000229297693920335	0.000131027253668763	0.000131027253668763	0	6.55136268343816e-05	0	0	0	0.000393081761006289	0	3.27568134171908e-05	0	k__Bacteria;p__Bacteroidetes;c__Flavobacteriia;o__Flavobacteriales;f__Flavobacteriaceae;g__Flavobacterium;s__Flavobacterium_sp._Thu-34
OTU_599	0	0	0	0	0	0	3.27568134171908e-05	3.27568134171908e-05	0	3.27568134171908e-05	0	0	0	0.000327568134171908	0.000131027253668763	0.000294811320754717	0.000327568134171908	0.000196540880503145	6.55136268343816e-05	k__Bacteria;p__Verrucomicrobia;c__OPB35_soil_group;o__;f__;g__;s__
OTU_600	0	0	0	0	3.27568134171908e-05	0	0	3.27568134171908e-05	0	3.27568134171908e-05	3.27568134171908e-05	6.55136268343816e-05	0	9.82704402515723e-05	9.82704402515723e-05	0.000360324947589099	0.000360324947589099	0.000491352201257862	0.000163784067085954	k__Bacteria;p__Verrucomicrobia;c__Spartobacteria;o__Chthoniobacterales;f__Chthoniobacteraceae;g__Chthoniobacter;s__
OTU_601	0	0	0	0	0	0	0	0.000786163522012579	0.000327568134171908	0.000163784067085954	9.82704402515723e-05	9.82704402515723e-05	0.00271881551362683	0	0.000360324947589099	9.82704402515723e-05	0.000131027253668763	0.000131027253668763	0.000294811320754717	k__Bacteria;p__Proteobacteria;c__Alphaproteobacteria;o__Sphingomonadales;f__Sphingomonadaceae
OTU_602	0	0	0	0	0	0	3.27568134171908e-05	0.000327568134171908	0.000655136268343816	0.00147405660377359	3.27568134171908e-05	0	0	0	0	0.000229297693920335	9.82704402515723e-05	3.27568134171908e-05	0	k__Bacteria;p__Proteobacteria;c__Deltaproteobacteria;o__Desulfobacterales;f__Desulfobulbaceae
OTU_603	0	0	0	0	3.27568134171908e-05	6.55136268343816e-05	0	0	0	6.55136268343816e-05	0.000229297693920335	3.27568134171908e-05	0	0	6.55136268343816e-05	9.82704402515723e-05	0.000131027253668763	0	0.000655136268343816	k__Bacteria;p__Proteobacteria;c__Betaproteobacteria;o__unidentified_Betaproteobacteria;f__unidentified_Betaproteobacteria;g__Chitinivorax;s__
OTU_604	0	0	0	0	0	6.55136268343816e-05	0	6.55136268343816e-05	3.27568134171908e-05	3.27568134171908e-05	3.27568134171908e-05	0	0	0	0.000131027253668763	6.55136268343816e-05	0.000753406708595388	3.27568134171908e-05	0.000163784067085954	k__Bacteria
OTU_605	0	0.000229297693920335	0	0	0.000720649895178197	0.00121200209643606	0.00144129979035639	0.00163784067085954	9.82704402515723e-05	0.000229297693920335	0.000393081761006289	3.27568134171908e-05	3.27568134171908e-05	0	0	0.000229297693920335	0.000556865828092243	0.00170335429769392	0.000786163522012579	k__Bacteria;p__Proteobacteria;c__Betaproteobacteria;o__Rhodocyclales;f__Rhodocyclaceae;g__Zoogloea
OTU_606	0	0	0	0	0	6.55136268343816e-05	0	3.27568134171908e-05	3.27568134171908e-05	6.55136268343816e-05	0	3.27568134171908e-05	6.55136268343816e-05	0.000458595387840671	0.000131027253668763	6.55136268343816e-05	0.000524109014675052	6.55136268343816e-05	0	k__Bacteria;p__Proteobacteria;c__Alphaproteobacteria;o__Rhodobacterales;f__Rhodobacteraceae
OTU_607	0	0	0	0	3.27568134171908e-05	6.55136268343816e-05	3.27568134171908e-05	3.27568134171908e-05	3.27568134171908e-05	3.27568134171908e-05	3.27568134171908e-05	0	0	0	0.00121200209643606	9.82704402515723e-05	0.000294811320754717	0.000917190775681342	0.000131027253668763	k__Bacteria;p__Gemmatimonadetes;c__unidentified_Gemmatimonadetes;o__Gemmatimonadales;f__Gemmatimonadaceae;g__Gemmatimonas;s__
OTU_608	0	0	0	0	3.27568134171908e-05	3.27568134171908e-05	3.27568134171908e-05	3.27568134171908e-05	3.27568134171908e-05	3.27568134171908e-05	6.55136268343816e-05	0	0	3.27568134171908e-05	0.000884433962264151	0.000262054507337526	0.000753406708595388	0.000458595387840671	0.000393081761006289	k__Bacteria;p__Gemmatimonadetes;c__unidentified_Gemmatimonadetes;o__Gemmatimonadales;f__Gemmatimonadaceae;g__;s__
OTU_609	0	0	0	0	0	0	0	0	0	0	0	0.00245676100628931	0.00301362683438155	0	0	0	0	0	0	k__Bacteria;p__Cyanobacteria;c__unidentified_Cyanobacteria;o__SubsectionI;f__FamilyI;g__Cyanothece;s__
OTU_610	0	0	0	0	6.55136268343816e-05	0	0	3.27568134171908e-05	6.55136268343816e-05	0	0	0	0	3.27568134171908e-05	6.55136268343816e-05	9.82704402515723e-05	6.55136268343816e-05	0.000131027253668763	0.000982704402515723	k__Bacteria;p__Acidobacteria;c__Solibacteres;o__Solibacterales;f__Solibacteraceae_(Subgroup_3)
OTU_611	0	0	0	0	0	0	0	0	0.000229297693920335	0.000491352201257862	0	0	0	0	0	0.000360324947589099	0	0	6.55136268343816e-05	k__Bacteria;p__Bacteroidetes;c__Sphingobacteriia;o__Sphingobacteriales;f__Chitinophagaceae;g__Chitinophaga;s__Terrimonas_sp._16-45A
OTU_612	0	0	0	0	0	0.000131027253668763	3.27568134171908e-05	3.27568134171908e-05	3.27568134171908e-05	9.82704402515723e-05	6.55136268343816e-05	3.27568134171908e-05	0	6.55136268343816e-05	0.000163784067085954	0.000131027253668763	0.00042583857442348	0.000589622641509434	0.000229297693920335	k__Bacteria;p__Proteobacteria;c__Deltaproteobacteria;o__Myxococcales;f__Archangiaceae;g__Anaeromyxobacter;s__
OTU_613	0	0	0.000131027253668763	0	0	0	0	0	0	0	0	0.00147405660377359	0.00153957023060797	0	0	0	0	0	0	k__Bacteria;p__Bacteroidetes;c__Cytophagia;o__Cytophagales;f__Cytophagaceae
OTU_614	0	0	0	0	6.55136268343816e-05	0	0	0.000196540880503145	0.000229297693920335	0.000229297693920335	0.000196540880503145	0.000131027253668763	0	3.27568134171908e-05	0.000393081761006289	6.55136268343816e-05	9.82704402515723e-05	0	6.55136268343816e-05	k__Bacteria;p__Proteobacteria;c__Gammaproteobacteria;o__Xanthomonadales;f__Xanthomonadaceae;g__Pseudoxanthomonas;s__Pseudoxanthomonas_mexicana
OTU_615	0	0	0	0	0	0.000262054507337526	3.27568134171908e-05	9.82704402515723e-05	6.55136268343816e-05	0.000196540880503145	0.000196540880503145	0	0	0	0	0.000196540880503145	0.000327568134171908	6.55136268343816e-05	0	k__Bacteria;p__Synergistetes;c__Synergistia;o__Synergistales;f__Synergistaceae;g__Lactivibrio;s__
OTU_616	0	0	0	0	0.000131027253668763	3.27568134171908e-05	6.55136268343816e-05	6.55136268343816e-05	3.27568134171908e-05	0.000196540880503145	9.82704402515723e-05	3.27568134171908e-05	6.55136268343816e-05	0.000163784067085954	0.000262054507337526	6.55136268343816e-05	0.000131027253668763	0.000163784067085954	0.000131027253668763	k__Bacteria;p__Actinobacteria;c__unidentified_Actinobacteria;o__Micrococcales;f__Micrococcaceae;g__Pseudarthrobacter;s__Pseudarthrobacter_oxydans
OTU_617	0	0	0	0	0	3.27568134171908e-05	3.27568134171908e-05	6.55136268343816e-05	3.27568134171908e-05	6.55136268343816e-05	3.27568134171908e-05	0	0	6.55136268343816e-05	0.000360324947589099	0.000524109014675052	0.000294811320754717	0.000163784067085954	6.55136268343816e-05	k__Bacteria;p__Acidobacteria;c__Subgroup_6;o__;f__;g__;s__
OTU_618	0	0	0	0	9.82704402515723e-05	6.55136268343816e-05	6.55136268343816e-05	0	9.82704402515723e-05	9.82704402515723e-05	6.55136268343816e-05	0	0	0	0	0.000360324947589099	0.000131027253668763	0.000262054507337526	0.000196540880503145	k__Bacteria;p__Firmicutes;c__Clostridia;o__Clostridiales;f__Peptococcaceae;g__Peptococcus;s__Peptococcus_sp._oral_clone_MCE10_265
OTU_619	0	0	0	0	0	0	3.27568134171908e-05	0.000229297693920335	0.000655136268343816	0.00170335429769392	0	0	0	0	0	0.000196540880503145	0	3.27568134171908e-05	0	k__Bacteria;p__Proteobacteria;c__Deltaproteobacteria;o__Syntrophobacterales;f__Syntrophobacteraceae;g__Desulforhabdus;s__
OTU_620	0	0	0	0	0	0	0	3.27568134171908e-05	3.27568134171908e-05	0.000131027253668763	3.27568134171908e-05	3.27568134171908e-05	0	9.82704402515723e-05	0.000196540880503145	0.000360324947589099	0.000294811320754717	0.000294811320754717	9.82704402515723e-05	k__Bacteria;p__Latescibacteria;c__;o__;f__;g__;s__
OTU_621	0	0	0	0	9.82704402515723e-05	0.000131027253668763	0.000163784067085954	6.55136268343816e-05	0	0.000294811320754717	0.00042583857442348	0	0	0	0	9.82704402515723e-05	0.000393081761006289	0.000163784067085954	3.27568134171908e-05	k__Bacteria;p__Bacteroidetes;c__Bacteroidia;o__Bacteroidales;f__Porphyromonadaceae;g__Paludibacter;s__
OTU_622	0	0	0	0	3.27568134171908e-05	0	0	0	0	0	6.55136268343816e-05	0	0	0	0	9.82704402515723e-05	0	0.000294811320754717	0.0010482180293501	k__Bacteria;p__Firmicutes;c__Bacilli;o__Lactobacillales;f__Streptococcaceae;g__Streptococcus;s__Streptococcus_mutans
OTU_623	0	0	0	0	0.000458595387840671	3.27568134171908e-05	0	0	0	3.27568134171908e-05	9.82704402515723e-05	0	0	0	0	0	0.000196540880503145	0	3.27568134171908e-05	k__Bacteria;p__Bacteroidetes;c__Bacteroidia;o__Bacteroidales;f__Porphyromonadaceae
OTU_624	0	0	0	0	0	6.55136268343816e-05	0	3.27568134171908e-05	3.27568134171908e-05	0.000131027253668763	6.55136268343816e-05	3.27568134171908e-05	0	0.00245676100628931	0.00137578616352201	0.000491352201257862	0.000393081761006289	0.000622379454926625	0.000229297693920335	k__Bacteria;p__Proteobacteria;c__Deltaproteobacteria;o__Desulfurellales;f__Desulfurellaceae;g__H16;s__
OTU_625	0	0	0	0	0	0	6.55136268343816e-05	0	0	0	6.55136268343816e-05	0	0	0.00206367924528302	0.000131027253668763	0.000131027253668763	6.55136268343816e-05	0.000163784067085954	0	k__Bacteria;p__Proteobacteria;c__Gammaproteobacteria;o__Xanthomonadales;f__;g__;s__
OTU_626	0	0	0	0	0	3.27568134171908e-05	0	0	6.55136268343816e-05	6.55136268343816e-05	0	0	0	0	6.55136268343816e-05	0.000163784067085954	0.000327568134171908	0.000327568134171908	0	k__Bacteria;p__Acidobacteria;c__Blastocatellia;o__unidentified_Blastocatellia;f__Blastocatellaceae_(Subgroup_4);g__11-24;s__
OTU_627	0	0	0	0	0	3.27568134171908e-05	3.27568134171908e-05	6.55136268343816e-05	0	0.000131027253668763	6.55136268343816e-05	0	0	0.000360324947589099	0.000720649895178197	0.000131027253668763	0.000327568134171908	0.000360324947589099	0.000327568134171908	k__Bacteria;p__Proteobacteria;c__Alphaproteobacteria;o__Rhizobiales;f__Rhodobiaceae;g__;s__
OTU_628	0	0	0	0	0	3.27568134171908e-05	9.82704402515723e-05	3.27568134171908e-05	0	9.82704402515723e-05	0.000131027253668763	0	0	0	0	6.55136268343816e-05	0.000589622641509434	0.000163784067085954	0	k__Bacteria;p__Proteobacteria;c__Betaproteobacteria;o__Neisseriales;f__Neisseriaceae
OTU_629	0	0	0	0	0	6.55136268343816e-05	6.55136268343816e-05	0	3.27568134171908e-05	0	0	0	0	0.00042583857442348	0.000229297693920335	0.000655136268343816	0.000393081761006289	0.000491352201257862	0.000131027253668763	k__Bacteria;p__Acidobacteria;c__Subgroup_9;o__;f__;g__;s__
OTU_630	0	0	0	0	0	3.27568134171908e-05	0	0	3.27568134171908e-05	3.27568134171908e-05	3.27568134171908e-05	0	0	0.000655136268343816	0.000524109014675052	0.000131027253668763	0.000163784067085954	0.000131027253668763	6.55136268343816e-05	k__Bacteria;p__Acidobacteria;c__Solibacteres;o__Solibacterales;f__Solibacteraceae_(Subgroup_3)
OTU_631	0	0	0	0	0	0	3.27568134171908e-05	6.55136268343816e-05	0	0.00042583857442348	0	0.000131027253668763	0.000163784067085954	0	0	0.000131027253668763	6.55136268343816e-05	3.27568134171908e-05	0.000131027253668763	k__Bacteria;p__Proteobacteria;c__Alphaproteobacteria;o__Sphingomonadales;f__Sphingomonadaceae;g__Sphingopyxis;s__Sphingopyxis_alaskensis
OTU_632	0	0	0	0	3.27568134171908e-05	0	6.55136268343816e-05	3.27568134171908e-05	6.55136268343816e-05	3.27568134171908e-05	0.000131027253668763	6.55136268343816e-05	0	0.000262054507337526	9.82704402515723e-05	6.55136268343816e-05	0.000327568134171908	9.82704402515723e-05	0.000131027253668763	k__Bacteria;p__Proteobacteria;c__Gammaproteobacteria;o__Xanthomonadales;f__Xanthomonadaceae
OTU_633	0	0	0	0	0	0	0	0	0	0	0	0.00180162473794549	0.000491352201257862	0	0	0	0	0	0	k__Bacteria;p__Planctomycetes;c__vadinHA49;o__;f__;g__;s__
OTU_634	0	0	0	0	3.27568134171908e-05	3.27568134171908e-05	6.55136268343816e-05	3.27568134171908e-05	6.55136268343816e-05	3.27568134171908e-05	3.27568134171908e-05	0	0	0.00262054507337526	0.000818920335429769	0.000589622641509434	0.00042583857442348	0.00085167714884696	0.000360324947589099	k__Bacteria;p__Gemmatimonadetes;c__unidentified_Gemmatimonadetes;o__Gemmatimonadales;f__Gemmatimonadaceae;g__;s__
OTU_635	0	0	0	0	0	0	3.27568134171908e-05	6.55136268343816e-05	3.27568134171908e-05	3.27568134171908e-05	3.27568134171908e-05	0.000294811320754717	0.000655136268343816	0.000753406708595388	0.000393081761006289	0.000163784067085954	0.000294811320754717	0.000262054507337526	0.000556865828092243	k__Bacteria;p__Verrucomicrobia;c__Opitutae;o__Opitutales;f__Opitutaceae;g__Opitutus;s__
OTU_636	0	0	0	0	3.27568134171908e-05	0	6.55136268343816e-05	6.55136268343816e-05	3.27568134171908e-05	3.27568134171908e-05	0	0	0	0.000393081761006289	0.000163784067085954	0.000131027253668763	3.27568134171908e-05	9.82704402515723e-05	0.000786163522012579	k__Bacteria;p__Acidobacteria;c__Solibacteres;o__Solibacterales;f__Solibacteraceae_(Subgroup_3)
OTU_637	0	0	0	0	0.000131027253668763	6.55136268343816e-05	0.000163784067085954	6.55136268343816e-05	6.55136268343816e-05	9.82704402515723e-05	0.000163784067085954	0.00199816561844864	0.0014085429769392	3.27568134171908e-05	0.000196540880503145	0.000131027253668763	0.000196540880503145	0.000327568134171908	0.000196540880503145	k__Bacteria;p__Firmicutes;c__Clostridia;o__Clostridiales;f__Clostridiaceae_1;g__Clostridium_sensu_stricto_1
OTU_638	0	0	0	0	3.27568134171908e-05	6.55136268343816e-05	3.27568134171908e-05	0.000131027253668763	6.55136268343816e-05	9.82704402515723e-05	3.27568134171908e-05	3.27568134171908e-05	0	0.00232573375262055	0.00147405660377359	0.000982704402515723	0.000360324947589099	0.000687893081761006	0.000294811320754717	k__Bacteria;p__Proteobacteria;c__Deltaproteobacteria;o__NB1-j;f__;g__;s__
OTU_639	0	0	0	0	0	0	0	0	0	0	0	0.00196540880503145	0.000720649895178197	0	0	0	0	0	0	k__Bacteria;p__Proteobacteria;c__Alphaproteobacteria;o__Rhodospirillales;f__Acetobacteraceae;g__Roseomonas;s__bacterium_EM0302
OTU_640	0	0	0	0	0	0	0	0	3.27568134171908e-05	3.27568134171908e-05	3.27568134171908e-05	3.27568134171908e-05	0	0.000196540880503145	0.00042583857442348	0.000131027253668763	0.000196540880503145	0.000163784067085954	0.000163784067085954	k__Bacteria;p__Armatimonadetes;c__;o__;f__;g__;s__
OTU_641	0	0	0	0	3.27568134171908e-05	0	3.27568134171908e-05	0	3.27568134171908e-05	3.27568134171908e-05	9.82704402515723e-05	0	0	0.00160508385744235	0.00042583857442348	0.000327568134171908	9.82704402515723e-05	0.000393081761006289	9.82704402515723e-05	k__Bacteria;p__Proteobacteria;c__Betaproteobacteria
OTU_642	0	0	0	0	0	3.27568134171908e-05	3.27568134171908e-05	0	3.27568134171908e-05	6.55136268343816e-05	9.82704402515723e-05	0	0	0	0.000131027253668763	0.000163784067085954	9.82704402515723e-05	0.000327568134171908	9.82704402515723e-05	k__Bacteria
OTU_643	0	0	0	0	3.27568134171908e-05	3.27568134171908e-05	3.27568134171908e-05	9.82704402515723e-05	0.000131027253668763	0.000229297693920335	3.27568134171908e-05	0	0	3.27568134171908e-05	9.82704402515723e-05	0.000131027253668763	0.0010809748427673	0.000196540880503145	3.27568134171908e-05	k__Bacteria;p__Proteobacteria;c__Deltaproteobacteria;o__Desulfuromonadales;f__Geobacteraceae;g__Geobacter
OTU_644	0	0	0	0	6.55136268343816e-05	9.82704402515723e-05	9.82704402515723e-05	0.000196540880503145	0.000163784067085954	0.000262054507337526	0.000131027253668763	6.55136268343816e-05	6.55136268343816e-05	3.27568134171908e-05	0.000786163522012579	0.000294811320754717	0.00042583857442348	0.000327568134171908	0.000622379454926625	k__Bacteria;p__Proteobacteria;c__Gammaproteobacteria;o__Xanthomonadales;f__Xanthomonadaceae;g__Arenimonas;s__
OTU_645	0	0	0	0	0	3.27568134171908e-05	0	3.27568134171908e-05	3.27568134171908e-05	0	6.55136268343816e-05	0	0	0.000491352201257862	3.27568134171908e-05	9.82704402515723e-05	0.000491352201257862	0.000131027253668763	6.55136268343816e-05	k__Bacteria;p__Cyanobacteria;c__unidentified_Cyanobacteria;o__SubsectionIII;f__FamilyI
OTU_646	0	0	0	0	0	3.27568134171908e-05	3.27568134171908e-05	0	0	0	3.27568134171908e-05	0	0	0	0	0.000131027253668763	3.27568134171908e-05	6.55136268343816e-05	0.00101546121593291	k__Bacteria;p__Chloroflexi;c__Anaerolineae;o__Anaerolineales;f__Anaerolineaceae
OTU_647	0	0	0	0	0	0	0	0	0	0	0	0.000949947589098532	0.00114648846960168	3.27568134171908e-05	0	0	0	0	0	k__Bacteria;p__Proteobacteria;c__Alphaproteobacteria;o__Rhodospirillales
OTU_648	0	0	0	0	0	3.27568134171908e-05	6.55136268343816e-05	3.27568134171908e-05	3.27568134171908e-05	3.27568134171908e-05	3.27568134171908e-05	0	0	0.000229297693920335	0.00412735849056604	6.55136268343816e-05	0.000262054507337526	0.00042583857442348	6.55136268343816e-05	k__Bacteria;p__Proteobacteria;c__Betaproteobacteria;o__Rhodocyclales;f__Rhodocyclaceae
OTU_649	0	0	0	0	0	9.82704402515723e-05	0	6.55136268343816e-05	3.27568134171908e-05	3.27568134171908e-05	6.55136268343816e-05	0	0	9.82704402515723e-05	0.000131027253668763	0.000163784067085954	0.000196540880503145	9.82704402515723e-05	0.000458595387840671	k__Bacteria;p__Bacteroidetes;c__Sphingobacteriia;o__Sphingobacteriales
OTU_650	0	3.27568134171908e-05	0	0	6.55136268343816e-05	0.000229297693920335	0.000163784067085954	0.000393081761006289	0.000229297693920335	0.000360324947589099	0.000163784067085954	0.00183438155136268	0.00167059748427673	0.000655136268343816	0.000786163522012579	0.00042583857442348	0.00111373165618449	0.000524109014675052	0.000491352201257862	k__Bacteria;p__Proteobacteria;c__Alphaproteobacteria;o__Rhodobacterales;f__Rhodobacteraceae;g__Rhodobacter
OTU_651	0	0	0	0	3.27568134171908e-05	3.27568134171908e-05	0	0	0	3.27568134171908e-05	0	0	0	0.000622379454926625	0.000720649895178197	0.000131027253668763	0.000131027253668763	0.000294811320754717	6.55136268343816e-05	k__Bacteria;p__Proteobacteria;c__Deltaproteobacteria;o__NB1-j;f__;g__;s__
OTU_652	0	0	0	0	0	3.27568134171908e-05	0	3.27568134171908e-05	0	0.000131027253668763	0	0	0	0	0	3.27568134171908e-05	0.000163784067085954	6.55136268343816e-05	0.000884433962264151	k__Bacteria;p__Chloroflexi;c__Anaerolineae;o__Anaerolineales;f__Anaerolineaceae;g__;s__
OTU_653	0	0	0	0	0	0	0	0	0	0.000720649895178197	3.27568134171908e-05	0	0	0	0	0	0	0	0	k__Bacteria;p__Firmicutes;c__Clostridia;o__Clostridiales;f__Ruminococcaceae
OTU_654	0	0	0	0	0	0	0	0	6.55136268343816e-05	9.82704402515723e-05	0	0	0	0.00144129979035639	0.000393081761006289	0.000589622641509434	0.000163784067085954	0.000327568134171908	9.82704402515723e-05	k__Bacteria;p__Proteobacteria;c__Alphaproteobacteria;o__Rhodospirillales;f__MNC12;g__;s__
OTU_655	0	0	0	0	3.27568134171908e-05	3.27568134171908e-05	3.27568134171908e-05	6.55136268343816e-05	6.55136268343816e-05	3.27568134171908e-05	6.55136268343816e-05	0	0	0	0.000294811320754717	0.000491352201257862	9.82704402515723e-05	0.000196540880503145	0.000131027253668763	k__Bacteria;p__Proteobacteria;c__Deltaproteobacteria;o__Desulfurellales;f__Desulfurellaceae;g__G55;s__
OTU_656	0	0	0	0	0	0	0	3.27568134171908e-05	0	0	0	0.000163784067085954	0.00216194968553459	9.82704402515723e-05	3.27568134171908e-05	6.55136268343816e-05	0	3.27568134171908e-05	3.27568134171908e-05	k__Bacteria;p__Proteobacteria;c__Deltaproteobacteria;o__Myxococcales;f__Haliangiaceae;g__Haliangium;s__
OTU_657	0	0	0	0	0	3.27568134171908e-05	3.27568134171908e-05	0	3.27568134171908e-05	0.000131027253668763	0	0	0	0.0010482180293501	9.82704402515723e-05	0.000131027253668763	0.000131027253668763	0.000131027253668763	0.000131027253668763	k__Bacteria;p__Proteobacteria
OTU_658	0	0	0	0	3.27568134171908e-05	3.27568134171908e-05	9.82704402515723e-05	0.000163784067085954	6.55136268343816e-05	0.000131027253668763	3.27568134171908e-05	0	0	0.0010809748427673	0.000720649895178197	0.00085167714884696	0.000753406708595388	0.000687893081761006	0.000196540880503145	k__Bacteria;p__Latescibacteria;c__;o__;f__;g__;s__
OTU_659	0	0	0	0	3.27568134171908e-05	3.27568134171908e-05	6.55136268343816e-05	0	3.27568134171908e-05	3.27568134171908e-05	0	0	3.27568134171908e-05	0.000753406708595388	0.000458595387840671	0.000294811320754717	0.000131027253668763	0.000196540880503145	0.000458595387840671	k__Bacteria;p__Gemmatimonadetes;c__unidentified_Gemmatimonadetes;o__Gemmatimonadales;f__Gemmatimonadaceae;g__;s__
OTU_660	0	0	0	0	0	3.27568134171908e-05	0	0.000131027253668763	0.000556865828092243	9.82704402515723e-05	6.55136268343816e-05	9.82704402515723e-05	9.82704402515723e-05	0.0010482180293501	0.000524109014675052	0.000131027253668763	0.000131027253668763	0.000131027253668763	0.000163784067085954	k__Bacteria;p__Proteobacteria;c__Alphaproteobacteria;o__Rhodospirillales;f__Acetobacteraceae;g__Roseomonas
OTU_661	0	0	0	0	6.55136268343816e-05	3.27568134171908e-05	0	6.55136268343816e-05	3.27568134171908e-05	9.82704402515723e-05	3.27568134171908e-05	0	0	0.00085167714884696	0.000360324947589099	0.000720649895178197	0.000949947589098532	0.000360324947589099	0.000196540880503145	k__Bacteria;p__Acidobacteria;c__Blastocatellia;o__unidentified_Blastocatellia;f__Blastocatellaceae_(Subgroup_4);g__RB41;s__
OTU_662	0	0	0	0	0	0	3.27568134171908e-05	3.27568134171908e-05	9.82704402515723e-05	3.27568134171908e-05	3.27568134171908e-05	0	0	0.000196540880503145	0	0.000196540880503145	0.000131027253668763	0.00042583857442348	9.82704402515723e-05	k__Bacteria;p__Proteobacteria;c__Deltaproteobacteria;o__Myxococcales
OTU_663	0	0	0	0	0	0	0	3.27568134171908e-05	0	0	0	0	0	0	0	0	0	0.0010809748427673	0.000360324947589099	k__Bacteria;p__Bacteroidetes;c__Flavobacteriia;o__Flavobacteriales;f__Flavobacteriaceae;g__Capnocytophaga
OTU_664	0	0	0	0	6.55136268343816e-05	0.000360324947589099	0.000131027253668763	0.00678066037735849	0.000294811320754717	0.000294811320754717	9.82704402515723e-05	0	0	0	0	0.000491352201257862	0.000327568134171908	0.00805817610062893	0.00845125786163522	k__Bacteria;p__Fusobacteria;c__Fusobacteriia;o__Fusobacteriales;f__Leptotrichiaceae;g__Leptotrichia
OTU_665	0	0	0	0	6.55136268343816e-05	3.27568134171908e-05	0	9.82704402515723e-05	3.27568134171908e-05	3.27568134171908e-05	0	0	0	0	6.55136268343816e-05	0.000818920335429769	9.82704402515723e-05	0	6.55136268343816e-05	k__Bacteria;p__Acidobacteria;c__Solibacteres;o__Solibacterales;f__Solibacteraceae_(Subgroup_3);g__Bryobacter;s__
OTU_666	0	0	0	0	0	0	0	0	0	6.55136268343816e-05	0	0.00209643605870021	0.000687893081761006	0	0	0	3.27568134171908e-05	0	0	k__Bacteria;p__Proteobacteria;c__Gammaproteobacteria;o__Enterobacteriales;f__Enterobacteriaceae;g__Dickeya;s__
OTU_667	0	0	0	0	3.27568134171908e-05	0	0	0	0	6.55136268343816e-05	0	0	0	3.27568134171908e-05	0	0.000524109014675052	0.000163784067085954	6.55136268343816e-05	0.000131027253668763	k__Bacteria;p__Bacteroidetes;c__Cytophagia;o__Cytophagales;f__Cytophagaceae;g__;s__
OTU_668	0	0	0	0	0	0	0	0	0	0	0	0	0	0.00239124737945493	0	0	3.27568134171908e-05	0	0	k__Bacteria;p__Latescibacteria
OTU_669	0	0	0	0	0	0	0	0	0	0	0	0.00127751572327044	0.00111373165618449	0	0	0	0	0	0	k__Bacteria;p__Cyanobacteria;c__unidentified_Cyanobacteria
OTU_670	0	0	0	0	0	0	0	9.82704402515723e-05	0.00114648846960168	0.000196540880503145	3.27568134171908e-05	0	0	0	6.55136268343816e-05	0	9.82704402515723e-05	0	0	k__Bacteria;p__Proteobacteria;c__Gammaproteobacteria;o__Xanthomonadales;f__Xanthomonadaceae;g__Thermomonas;s__Thermomonas_fusca
OTU_671	0	0	0	0	0	0	0	0	0	0	0	0.00101546121593291	0.000949947589098532	0	0	0	3.27568134171908e-05	3.27568134171908e-05	0	k__Bacteria;p__Proteobacteria;c__Alphaproteobacteria;o__Rhizobiales;f__A0839;g__;s__
OTU_672	0	0	0	0	3.27568134171908e-05	6.55136268343816e-05	0	0	3.27568134171908e-05	3.27568134171908e-05	3.27568134171908e-05	0	0	3.27568134171908e-05	3.27568134171908e-05	0.000458595387840671	6.55136268343816e-05	0.000163784067085954	9.82704402515723e-05	k__Bacteria;p__Bacteroidetes;c__Cytophagia;o__Cytophagales;f__Cytophagaceae;g__;s__
OTU_673	0	0	0	0	3.27568134171908e-05	0.000884433962264151	0.000163784067085954	3.27568134171908e-05	3.27568134171908e-05	0.000622379454926625	6.55136268343816e-05	0	0	0	0	0.000622379454926625	0.00042583857442348	9.82704402515723e-05	0	k__Bacteria;p__Spirochaetes;c__unidentified_Spirochaetes;o__Spirochaetales;f__PL-11B10;g__;s__
OTU_674	0	0	0	0	0	6.55136268343816e-05	0	0.000917190775681342	3.27568134171908e-05	0	0	0	0	0	0	3.27568134171908e-05	6.55136268343816e-05	0.000196540880503145	6.55136268343816e-05	k__Bacteria;p__Firmicutes;c__Clostridia;o__Clostridiales;f__Peptostreptococcaceae;g__[Eubacterium]_yurii_group;s__
OTU_675	0	0	0	0	0	0	0	0	0	0	0	0.000786163522012579	0.00186713836477987	0	0	0	0	0	0	k__Bacteria;p__Proteobacteria;c__Alphaproteobacteria
OTU_676	0	0	0	0	3.27568134171908e-05	0	6.55136268343816e-05	3.27568134171908e-05	3.27568134171908e-05	0	0	6.55136268343816e-05	0	0.000458595387840671	0.000687893081761006	0.000131027253668763	0.000589622641509434	0.000163784067085954	6.55136268343816e-05	k__Bacteria;p__Proteobacteria;c__Deltaproteobacteria;o__Myxococcales;f__Sandaracinaceae;g__;s__
OTU_677	0	0	0	0	0	3.27568134171908e-05	6.55136268343816e-05	9.82704402515723e-05	3.27568134171908e-05	0.000458595387840671	0	0	0	0	0	0.000163784067085954	0.000229297693920335	0	0	k__Bacteria;p__Bacteroidetes;c__Bacteroidetes_vadinHA17;o__;f__;g__;s__
OTU_678	0	0	0	0	3.27568134171908e-05	0.000131027253668763	0	3.27568134171908e-05	0	0	0	0	0	0.00134302935010482	0.000884433962264151	0.00042583857442348	0.000196540880503145	0.000196540880503145	6.55136268343816e-05	k__Bacteria;p__Acidobacteria;c__Holophagae;o__Subgroup_10;f__ABS-19;g__;s__
OTU_679	0	0	0	0	0.000163784067085954	0	0	0	0	0	3.27568134171908e-05	3.27568134171908e-05	0	0	0	0	0.000294811320754717	0.000491352201257862	0.000458595387840671	k__Bacteria;p__Bacteroidetes;c__Bacteroidia;o__Bacteroidales;f__Bacteroidaceae;g__Bacteroides;s__Bacteroides_plebeius
OTU_680	0	0	0	0	6.55136268343816e-05	0.000163784067085954	3.27568134171908e-05	0	3.27568134171908e-05	9.82704402515723e-05	6.55136268343816e-05	3.27568134171908e-05	0.000327568134171908	0.000491352201257862	0.000655136268343816	0.000196540880503145	0.000589622641509434	0.000262054507337526	0.000262054507337526	k__Bacteria;p__Bacteroidetes;c__Cytophagia;o__Cytophagales;f__Cytophagaceae;g__;s__
OTU_681	0	0	0	0	9.82704402515723e-05	9.82704402515723e-05	0.000163784067085954	9.82704402515723e-05	6.55136268343816e-05	0.000262054507337526	9.82704402515723e-05	0.000196540880503145	0.000556865828092243	0.00117924528301887	0.00147405660377359	0.00235849056603774	0.00117924528301887	0.00137578616352201	0.00147405660377359	k__Bacteria;p__Proteobacteria;c__Alphaproteobacteria;o__Rhizobiales;f__Xanthobacteraceae;g__Variibacter;s__
OTU_682	0	0	0	0	3.27568134171908e-05	3.27568134171908e-05	3.27568134171908e-05	6.55136268343816e-05	9.82704402515723e-05	0.000131027253668763	9.82704402515723e-05	0	3.27568134171908e-05	3.27568134171908e-05	0.00150681341719078	0.000196540880503145	0.000163784067085954	0.000753406708595388	0.000622379454926625	k__Bacteria;p__Proteobacteria;c__Betaproteobacteria;o__Nitrosomonadales;f__Nitrosomonadaceae;g__;s__
OTU_683	0	0	0	0	0	0	0	0	0	3.27568134171908e-05	0	0.000229297693920335	3.27568134171908e-05	0	0.00189989517819706	0	3.27568134171908e-05	3.27568134171908e-05	0	k__Bacteria;p__Bacteroidetes;c__Sphingobacteriia;o__Sphingobacteriales;f__Saprospiraceae;g__;s__
OTU_684	0	0	0	0	3.27568134171908e-05	0	0	0	0	0	3.27568134171908e-05	0.00085167714884696	0.000491352201257862	0.000294811320754717	0.0014085429769392	3.27568134171908e-05	3.27568134171908e-05	0.000229297693920335	9.82704402515723e-05	k__Bacteria;p__Proteobacteria;c__Gammaproteobacteria;o__Cellvibrionales;f__Cellvibrionaceae;g__Cellvibrio;s__Cellvibrio_sp._pealriver
OTU_685	0	0	0	0	0	3.27568134171908e-05	0	6.55136268343816e-05	3.27568134171908e-05	0	0	0.000196540880503145	6.55136268343816e-05	0.000262054507337526	0.0010809748427673	0	9.82704402515723e-05	0.000163784067085954	0.000294811320754717	k__Bacteria;p__Actinobacteria;c__Acidimicrobiia;o__Acidimicrobiales;f__Acidimicrobiaceae;g__Ilumatobacter;s__
OTU_686	0	0	0	0	0	0	0	0	0	0	0	0	0	9.82704402515723e-05	0	0.000655136268343816	0.00085167714884696	3.27568134171908e-05	0	k__Archaea;p__.DHVEG-6.;c__;o__;f__;g__;s__
OTU_687	0	0	0	0	0	0	0	0	0	0	0	0	0.00203092243186583	0	0	0	0	0	0	k__Bacteria;p__Proteobacteria;c__Gammaproteobacteria;o__Legionellales;f__Legionellaceae;g__Legionella
OTU_688	0	0	0	0	0	0	0	0	0	0	0	0	0	0	0	0	0.000753406708595388	0	0	k__Archaea;p__.DHVEG-6.;c__;o__;f__;g__;s__
OTU_689	0	0	0	0	3.27568134171908e-05	9.82704402515723e-05	0	0	6.55136268343816e-05	0.000131027253668763	3.27568134171908e-05	0.000360324947589099	6.55136268343816e-05	0.000491352201257862	0.00127751572327044	0.000589622641509434	0.00042583857442348	0.000655136268343816	0.00042583857442348	k__Bacteria;p__Bacteroidetes;c__Cytophagia;o__Cytophagales;f__Cytophagaceae;g__;s__
OTU_690	0	0	0	0	3.27568134171908e-05	3.27568134171908e-05	3.27568134171908e-05	3.27568134171908e-05	6.55136268343816e-05	9.82704402515723e-05	6.55136268343816e-05	0	0	0.000524109014675052	0.000753406708595388	0.000917190775681342	0.000458595387840671	0.000556865828092243	0.000196540880503145	k__Bacteria;p__Planctomycetes;c__Planctomycetacia;o__Planctomycetales;f__Planctomycetaceae;g__Pirellula;s__
OTU_691	0	0	0	0	3.27568134171908e-05	6.55136268343816e-05	0	0	6.55136268343816e-05	6.55136268343816e-05	0	0	9.82704402515723e-05	0.000262054507337526	0.000163784067085954	6.55136268343816e-05	0.000196540880503145	0.000294811320754717	0.000196540880503145	k__Bacteria;p__Proteobacteria;c__Deltaproteobacteria;o__Myxococcales
OTU_692	0	0	0	0	0	0	3.27568134171908e-05	3.27568134171908e-05	6.55136268343816e-05	3.27568134171908e-05	3.27568134171908e-05	0	0	0.000163784067085954	0	0.000131027253668763	9.82704402515723e-05	0.000131027253668763	0.000491352201257862	k__Bacteria;p__Proteobacteria;c__Alphaproteobacteria;o__Rhodospirillales;f__Rhodospirillaceae
OTU_693	0	0	6.55136268343816e-05	0	0	0	0	0	0	0	3.27568134171908e-05	0	0.00199816561844864	0	0	0	0	0	0	k__Bacteria;p__Bacteroidetes;c__Flavobacteriia;o__Flavobacteriales;f__NS9_marine_group;g__;s__
OTU_694	0	0	0	0	3.27568134171908e-05	0	0	0	0	0	0.000163784067085954	0	0	0	0	0	0.000327568134171908	0.000360324947589099	3.27568134171908e-05	k__Bacteria;p__Bacteroidetes;c__Bacteroidia;o__Bacteroidales;f__Bacteroidaceae;g__Bacteroides;s__Bacteroides_paurosaccharolyticus
OTU_695	0	0	0	0	0	0	0	0	3.27568134171908e-05	3.27568134171908e-05	0	0	3.27568134171908e-05	0.000131027253668763	0.000458595387840671	0	0.000229297693920335	0.000196540880503145	6.55136268343816e-05	k__Bacteria;p__Proteobacteria;c__Betaproteobacteria
OTU_696	0	0	0	0	0	0	0	0.00124475890985325	0	0	3.27568134171908e-05	0.000229297693920335	0	0	0.000229297693920335	3.27568134171908e-05	3.27568134171908e-05	0	0	k__Bacteria;p__Bacteroidetes;c__Flavobacteriia;o__Flavobacteriales;f__Cryomorphaceae;g__Fluviicola;s__
OTU_697	0	0	3.27568134171908e-05	0	3.27568134171908e-05	0	0	6.55136268343816e-05	0	6.55136268343816e-05	3.27568134171908e-05	0.000622379454926625	3.27568134171908e-05	0.000294811320754717	0.000294811320754717	0	0.000262054507337526	0.000262054507337526	9.82704402515723e-05	k__Bacteria;p__Proteobacteria;c__Alphaproteobacteria;o__Rhizobiales;f__Hyphomicrobiaceae;g__Hyphomicrobium;s__
OTU_698	0	0	0	0	3.27568134171908e-05	0	0	0	3.27568134171908e-05	3.27568134171908e-05	3.27568134171908e-05	0	0	0.000131027253668763	3.27568134171908e-05	0	0.00042583857442348	3.27568134171908e-05	0	k__Bacteria;p__Proteobacteria;c__Deltaproteobacteria
OTU_699	0	0	0	0	0	6.55136268343816e-05	3.27568134171908e-05	3.27568134171908e-05	3.27568134171908e-05	0.00042583857442348	0	0.000163784067085954	0	0	0	0	6.55136268343816e-05	3.27568134171908e-05	0	k__Bacteria;p__Bacteroidetes;c__Sphingobacteriia;o__Sphingobacteriales;f__Sphingobacteriaceae;g__Pedobacter
OTU_700	0	0	0	0	0	0	0	0.000949947589098532	0	0	0	0	0	0	0	0	0	0	0	k__Bacteria;p__Tenericutes;c__Mollicutes;o__Mollicutes_RF9
OTU_701	0	0	0	0	3.27568134171908e-05	0	3.27568134171908e-05	0	0	0.000131027253668763	0.000327568134171908	0.000131027253668763	6.55136268343816e-05	0	9.82704402515723e-05	0.000229297693920335	0.000163784067085954	0.000327568134171908	3.27568134171908e-05	k__Bacteria;p__Proteobacteria;c__Betaproteobacteria;o__Neisseriales;f__Neisseriaceae;g__Vogesella;s__Vogesella_oryzae
OTU_702	0	0	0	0	6.55136268343816e-05	9.82704402515723e-05	9.82704402515723e-05	0.000163784067085954	0.000163784067085954	0.000163784067085954	6.55136268343816e-05	0.000917190775681342	0.00314465408805031	0.000524109014675052	0.00199816561844864	0.000949947589098532	0.0010809748427673	0.00186713836477987	0.00173611111111111	k__Bacteria;p__Proteobacteria;c__Alphaproteobacteria;o__Rhizobiales;f__Hyphomicrobiaceae;g__Rhodoplanes;s__
OTU_703	0	0	0	0	6.55136268343816e-05	6.55136268343816e-05	6.55136268343816e-05	0.000163784067085954	3.27568134171908e-05	0.000131027253668763	3.27568134171908e-05	0	0	0	0	9.82704402515723e-05	3.27568134171908e-05	0.000163784067085954	3.27568134171908e-05	k__Bacteria;p__Firmicutes;c__Clostridia;o__Clostridiales;f__Family_XIII;g__Mogibacterium
OTU_704	0	0	0	0	0	3.27568134171908e-05	0.000131027253668763	0.000458595387840671	6.55136268343816e-05	0.000720649895178197	0	0	0	0	0	0	0.000163784067085954	6.55136268343816e-05	3.27568134171908e-05	k__Bacteria;p__Proteobacteria;c__Epsilonproteobacteria;o__Campylobacterales;f__Helicobacteraceae;g__Sulfuricurvum;s__
OTU_705	0	0	0	0	0	0	0	3.27568134171908e-05	0	3.27568134171908e-05	0	0.000360324947589099	0.000229297693920335	6.55136268343816e-05	0.000294811320754717	3.27568134171908e-05	0.000491352201257862	6.55136268343816e-05	0.000163784067085954	k__Bacteria;p__Bacteroidetes;c__Cytophagia;o__Cytophagales;f__Cytophagaceae;g__unidentified_Cytophagaceae;s__bacterium_336/3
OTU_706	0	0	0	0	0	3.27568134171908e-05	6.55136268343816e-05	3.27568134171908e-05	3.27568134171908e-05	0	0.000163784067085954	0	0	9.82704402515723e-05	0.000524109014675052	0.000229297693920335	0.000229297693920335	0.000327568134171908	0.000131027253668763	k__Bacteria;p__Chloroflexi;c__TK10;o__;f__;g__;s__
OTU_707	0	0	0	0	3.27568134171908e-05	0.000131027253668763	0.000163784067085954	0.000229297693920335	9.82704402515723e-05	0	9.82704402515723e-05	6.55136268343816e-05	0	0	6.55136268343816e-05	9.82704402515723e-05	3.27568134171908e-05	0	0	k__Bacteria;p__Actinobacteria;c__unidentified_Actinobacteria;o__Corynebacteriales;f__Nocardiaceae;g__Rhodococcus;s__Rhodococcus_erythropolis
OTU_708	0	0	0	0	0	0.000196540880503145	9.82704402515723e-05	9.82704402515723e-05	0.00042583857442348	0.00042583857442348	0.000262054507337526	0	0	0	0	6.55136268343816e-05	0.000131027253668763	3.27568134171908e-05	0.000196540880503145	k__Bacteria;p__Proteobacteria;c__Gammaproteobacteria;o__Cellvibrionales;f__Spongiibacteraceae;g__;s__
OTU_709	0	0	0	0	3.27568134171908e-05	3.27568134171908e-05	0	3.27568134171908e-05	9.82704402515723e-05	9.82704402515723e-05	0	0	0	0	0	0.000262054507337526	0.000556865828092243	0.000163784067085954	6.55136268343816e-05	k__Bacteria;p__Chlamydiae;c__unidentified_Chlamydiae;o__Chlamydiales;f__cvE6;g__;s__
OTU_710	0	0	0	0	0	3.27568134171908e-05	0	3.27568134171908e-05	3.27568134171908e-05	0.000262054507337526	0	0	0	0	0	0.000131027253668763	0.000294811320754717	0	0	k__Bacteria;p__Proteobacteria;c__Deltaproteobacteria
OTU_711	0	0	0	0	6.55136268343816e-05	3.27568134171908e-05	6.55136268343816e-05	0.0017688679245283	0	0	0	0	0	0	0	0	0	0	3.27568134171908e-05	k__Bacteria;p__Bacteroidetes;c__Flavobacteriia;o__Flavobacteriales;f__Flavobacteriaceae;g__Chryseobacterium;s__Chryseobacterium_antarcticum
OTU_712	0	0	0	0	0	6.55136268343816e-05	0	3.27568134171908e-05	3.27568134171908e-05	0.000720649895178197	3.27568134171908e-05	0.000229297693920335	0	0	0	3.27568134171908e-05	9.82704402515723e-05	3.27568134171908e-05	9.82704402515723e-05	k__Bacteria;p__Bacteroidetes;c__Sphingobacteriia;o__Sphingobacteriales;f__Chitinophagaceae;g__Chitinophaga
OTU_713	0	0	0	0	0	0	0	0	0	0	6.55136268343816e-05	0	0	0	0	3.27568134171908e-05	6.55136268343816e-05	0.000524109014675052	3.27568134171908e-05	k__Bacteria;p__Actinobacteria;c__Coriobacteriia;o__Coriobacteriales;f__Coriobacteriaceae;g__Collinsella;s__Collinsella_aerofaciens
OTU_714	0	0	9.82704402515723e-05	0	0	0	0	0	0	0	0	0.000720649895178197	0.00252227463312369	0	0	0	0	0	0	k__Bacteria;p__Proteobacteria;c__Alphaproteobacteria;o__Rhizobiales;f__A0839;g__;s__
OTU_715	0	0.000458595387840671	0	0	0	0.000360324947589099	0	3.27568134171908e-05	0	6.55136268343816e-05	3.27568134171908e-05	0	0	0	0	0	3.27568134171908e-05	0	0	k__Bacteria;p__Bacteroidetes;c__Sphingobacteriia;o__Sphingobacteriales;f__Sphingobacteriaceae;g__Sphingobacterium;s__Sphingobacterium_yanglingense
OTU_716	0	0	0	0	0	3.27568134171908e-05	0	9.82704402515723e-05	0	6.55136268343816e-05	6.55136268343816e-05	9.82704402515723e-05	0	0.000917190775681342	0.000949947589098532	0.000982704402515723	0.000786163522012579	0.000458595387840671	0.000262054507337526	k__Bacteria;p__Acidobacteria;c__Subgroup_6;o__;f__;g__;s__
OTU_717	0	0	0	0	0	3.27568134171908e-05	0	6.55136268343816e-05	3.27568134171908e-05	3.27568134171908e-05	3.27568134171908e-05	0	0	6.55136268343816e-05	0.000327568134171908	0.000196540880503145	0.00042583857442348	0.00085167714884696	0.000393081761006289	k__Bacteria;p__Planctomycetes;c__Pla4_lineage;o__;f__;g__;s__
OTU_718	0	0	0	0	0	0.000229297693920335	0	3.27568134171908e-05	0.000327568134171908	0.000393081761006289	0.000131027253668763	0	0	0	0	6.55136268343816e-05	0.000458595387840671	6.55136268343816e-05	0	k__Bacteria;p__Acidobacteria;c__Holophagae;o__Subgroup_7;f__unidentified_Subgroup_7;g__unidentified_Subgroup_7;s__Acidobacteria_bacterium_enrichment_culture_clone_CV-04
OTU_719	0	0	0	0	0	3.27568134171908e-05	0	0	0	3.27568134171908e-05	0	0	0	0.00137578616352201	0	3.27568134171908e-05	0	9.82704402515723e-05	6.55136268343816e-05	k__Bacteria;p__Proteobacteria;c__Deltaproteobacteria;o__43F-1404R;f__;g__;s__
OTU_720	0	0	0	0	0	0	0	3.27568134171908e-05	3.27568134171908e-05	3.27568134171908e-05	3.27568134171908e-05	0	0	0.000622379454926625	0.000524109014675052	0.000393081761006289	0.000131027253668763	0.000294811320754717	0.000229297693920335	k__Bacteria;p__Proteobacteria;c__Deltaproteobacteria;o__Myxococcales;f__BIrii41;g__;s__
OTU_721	0	0	0	0	0	0	6.55136268343816e-05	9.82704402515723e-05	6.55136268343816e-05	3.27568134171908e-05	3.27568134171908e-05	0	0	0.000163784067085954	6.55136268343816e-05	0.000786163522012579	9.82704402515723e-05	0.000327568134171908	6.55136268343816e-05	k__Bacteria;p__Acidobacteria;c__Blastocatellia;o__unidentified_Blastocatellia;f__Blastocatellaceae_(Subgroup_4);g__11-24;s__
OTU_722	0	0	0	0	0	0	0	0	0	0	0	0.00252227463312369	0.000131027253668763	0	0	0	0	0	0	k__Bacteria;p__Proteobacteria;c__Gammaproteobacteria;o__Xanthomonadales;f__Solimonadaceae;g__;s__
OTU_723	0	0	0	0	0	3.27568134171908e-05	3.27568134171908e-05	0	0	6.55136268343816e-05	0	0	0	0.00189989517819706	0.000327568134171908	0.00144129979035639	0.000720649895178197	0.000491352201257862	9.82704402515723e-05	k__Bacteria;p__Acidobacteria;c__Blastocatellia;o__unidentified_Blastocatellia;f__Blastocatellaceae_(Subgroup_4);g__11-24;s__
OTU_724	0	0	0	0	0	3.27568134171908e-05	3.27568134171908e-05	0	0	9.82704402515723e-05	0.000262054507337526	0	0.00114648846960168	0	0	3.27568134171908e-05	6.55136268343816e-05	0	0	k__Bacteria;p__Firmicutes;c__Clostridia;o__Clostridiales;f__Family_XII;g__Acidaminobacter;s__
OTU_725	0	0	0	0	0	0	0	3.27568134171908e-05	0	0	0	0	0	0	0.000163784067085954	0	0.000393081761006289	9.82704402515723e-05	6.55136268343816e-05	k__Bacteria;p__Acidobacteria;c__Solibacteres;o__Solibacterales;f__Solibacteraceae_(Subgroup_3);g__Elev-16S-1166;s__
OTU_726	0	0	0	0	6.55136268343816e-05	6.55136268343816e-05	0	6.55136268343816e-05	3.27568134171908e-05	9.82704402515723e-05	3.27568134171908e-05	0	0	9.82704402515723e-05	6.55136268343816e-05	0.000982704402515723	0.000163784067085954	0.000131027253668763	0.000131027253668763	k__Bacteria;p__Verrucomicrobia
OTU_727	0	0	0	0	0	0	0	0	3.27568134171908e-05	9.82704402515723e-05	0	0	0	0.000949947589098532	0.000163784067085954	0.000262054507337526	0.000163784067085954	0.000196540880503145	0	k__Bacteria;p__Verrucomicrobia;c__OPB35_soil_group;o__;f__;g__;s__
OTU_728	0	0	0	0	0	0	0	0	0	0	0	0.00137578616352201	0.00137578616352201	0	0	0	0	0	0	k__Bacteria;p__Bacteroidetes;c__Sphingobacteriia;o__Sphingobacteriales;f__LiUU-11-161;g__;s__
OTU_729	0	0	0	0	0	3.27568134171908e-05	0	3.27568134171908e-05	3.27568134171908e-05	3.27568134171908e-05	3.27568134171908e-05	0	0	6.55136268343816e-05	0.000589622641509434	6.55136268343816e-05	0.000720649895178197	0.000229297693920335	0.000131027253668763	k__Bacteria;p__Gemmatimonadetes;c__unidentified_Gemmatimonadetes;o__Gemmatimonadales;f__Gemmatimonadaceae;g__;s__
OTU_730	0	0	0	0	3.27568134171908e-05	6.55136268343816e-05	6.55136268343816e-05	3.27568134171908e-05	3.27568134171908e-05	3.27568134171908e-05	6.55136268343816e-05	0	0	0.000327568134171908	0.000982704402515723	0.000360324947589099	0.000589622641509434	0.00042583857442348	0.000131027253668763	k__Bacteria;p__Proteobacteria;c__Betaproteobacteria;o__SC-I-84;f__;g__;s__
OTU_731	0	0	0	0	0	0	3.27568134171908e-05	0	3.27568134171908e-05	6.55136268343816e-05	6.55136268343816e-05	0	0	0.000327568134171908	0.00137578616352201	0.000131027253668763	0.000163784067085954	0.000262054507337526	6.55136268343816e-05	k__Bacteria;p__Proteobacteria;c__Gammaproteobacteria;o__Xanthomonadales;f__;g__;s__
OTU_732	0	0	0	0	0	3.27568134171908e-05	3.27568134171908e-05	3.27568134171908e-05	6.55136268343816e-05	0.000294811320754717	0	0	0	0	0	6.55136268343816e-05	0.000196540880503145	0	0	k__Bacteria;p__Chloroflexi;c__Anaerolineae;o__Anaerolineales;f__Anaerolineaceae
OTU_733	0	0	0	0	3.27568134171908e-05	3.27568134171908e-05	0	0	6.55136268343816e-05	0.000262054507337526	3.27568134171908e-05	0	0	0	0	0.000393081761006289	0.000163784067085954	0	0	k__Bacteria;p__Proteobacteria;c__Deltaproteobacteria;o__Myxococcales;f__Phaselicystidaceae;g__Phaselicystis;s__
OTU_734	0	0	0	0	0	0	3.27568134171908e-05	6.55136268343816e-05	0.000131027253668763	6.55136268343816e-05	3.27568134171908e-05	0	0	0.000949947589098532	0.0010809748427673	0.000687893081761006	0.000327568134171908	0.000294811320754717	9.82704402515723e-05	k__Bacteria;p__Proteobacteria;c__Alphaproteobacteria;o__Caulobacterales;f__Hyphomonadaceae;g__Hirschia;s__
OTU_735	0	0	0	0	3.27568134171908e-05	3.27568134171908e-05	0	3.27568134171908e-05	0.000753406708595388	0.000163784067085954	9.82704402515723e-05	0	0	0	3.27568134171908e-05	0.000131027253668763	0.000131027253668763	3.27568134171908e-05	6.55136268343816e-05	k__Bacteria;p__Acidobacteria;c__Solibacteres;o__Solibacterales;f__Solibacteraceae_(Subgroup_3);g__Paludibaculum;s__
OTU_736	0	0	0	0	3.27568134171908e-05	0	0	3.27568134171908e-05	0	0	3.27568134171908e-05	3.27568134171908e-05	0	6.55136268343816e-05	0	0	0.000196540880503145	0.000458595387840671	3.27568134171908e-05	k__Bacteria;p__Cyanobacteria;c__Chloroplast;o__unidentified_Chloroplast;f__unidentified_Chloroplast;g__unidentified_Chloroplast;s__Lygodium_japonicum
OTU_737	0	0	0	0	3.27568134171908e-05	3.27568134171908e-05	0	9.82704402515723e-05	6.55136268343816e-05	6.55136268343816e-05	3.27568134171908e-05	0	0	0.000131027253668763	0.000360324947589099	0.000294811320754717	0.00042583857442348	0.000327568134171908	0	k__Bacteria;p__Chloroflexi;c__KD4-96;o__;f__;g__;s__
OTU_738	0	0	0	0	6.55136268343816e-05	0	0	0	6.55136268343816e-05	0	3.27568134171908e-05	0	0	0.000229297693920335	0.000786163522012579	0.000163784067085954	0.000196540880503145	0.000294811320754717	0.000262054507337526	k__Bacteria;p__Proteobacteria;c__Deltaproteobacteria;o__Myxococcales;f__;g__;s__
OTU_739	0	0	0	0	0	0.000163784067085954	6.55136268343816e-05	0.000163784067085954	0.000327568134171908	0.00042583857442348	6.55136268343816e-05	0	0	0	0	0.000131027253668763	6.55136268343816e-05	0	0	k__Bacteria;p__Firmicutes;c__Clostridia;o__Clostridiales;f__Family_XIII;g__[Eubacterium]_brachy_group;s__
OTU_740	0	0	0	0	0	0	0	0	3.27568134171908e-05	0	3.27568134171908e-05	0.000229297693920335	0.00173611111111111	0	0	0	0	0	0	k__Bacteria;p__Cyanobacteria;c__Melainabacteria;o__Obscuribacterales;f__;g__;s__
OTU_741	0	0	0	0	0	0	0	0	0	0	0	0	0	0	6.55136268343816e-05	3.27568134171908e-05	0.000294811320754717	9.82704402515723e-05	0.000262054507337526	k__Bacteria;p__Proteobacteria;c__Deltaproteobacteria;o__Myxococcales;f__Haliangiaceae;g__Haliangium
OTU_742	0	0	0	0	9.82704402515723e-05	0	6.55136268343816e-05	3.27568134171908e-05	3.27568134171908e-05	3.27568134171908e-05	3.27568134171908e-05	0	0	0	0	3.27568134171908e-05	9.82704402515723e-05	0.000229297693920335	3.27568134171908e-05	k__Bacteria;p__Proteobacteria;c__Gammaproteobacteria;o__Legionellales;f__Coxiellaceae;g__Aquicella
OTU_743	0	0	0	0	0	0	0	0	0	0	0	0.00399633123689727	0.00347222222222222	0	0	0	0	0	0	k__Bacteria;p__Proteobacteria;c__Alphaproteobacteria;o__Rhizobiales;f__A0839
OTU_744	0	0	0	0	0	0	0	3.27568134171908e-05	3.27568134171908e-05	0	9.82704402515723e-05	0	0	0.00189989517819706	6.55136268343816e-05	0.000163784067085954	9.82704402515723e-05	0.000262054507337526	0	k__Bacteria;p__Proteobacteria;c__Betaproteobacteria;o__B1-7BS;f__;g__;s__
OTU_745	0	0	0	0	0	0	0	3.27568134171908e-05	0.000196540880503145	0.000294811320754717	0.000163784067085954	0	0	0	0	0	0	0	0	k__Bacteria;p__Firmicutes;c__Erysipelotrichia;o__Erysipelotrichales;f__Erysipelotrichaceae;g__Erysipelothrix;s__
OTU_746	0	0	0	0	0	0	0	0	0	3.27568134171908e-05	6.55136268343816e-05	0	0	0.000294811320754717	0.000458595387840671	0.000196540880503145	0.000131027253668763	0.000196540880503145	3.27568134171908e-05	k__Bacteria;p__Proteobacteria;c__Deltaproteobacteria;o__Myxococcales;f__BIrii41;g__;s__
OTU_747	0	0	0	0	0	0	0	0	0	0.000131027253668763	3.27568134171908e-05	0	0	0	0	6.55136268343816e-05	0.000491352201257862	6.55136268343816e-05	0	k__Bacteria;p__Armatimonadetes;c__Fimbriimonadia;o__Fimbriimonadales;f__Fimbriimonadaceae;g__;s__
OTU_748	0	0	0	0	0	0	3.27568134171908e-05	0	0	3.27568134171908e-05	3.27568134171908e-05	0	0	0.000687893081761006	0.000163784067085954	6.55136268343816e-05	0.000327568134171908	9.82704402515723e-05	9.82704402515723e-05	k__Bacteria;p__Proteobacteria;c__Betaproteobacteria;o__SC-I-84;f__;g__;s__
OTU_749	0	0	0	0	0	0	3.27568134171908e-05	0.000163784067085954	6.55136268343816e-05	0.000458595387840671	3.27568134171908e-05	0	0	0	0	6.55136268343816e-05	9.82704402515723e-05	3.27568134171908e-05	3.27568134171908e-05	k__Bacteria;p__Proteobacteria;c__Alphaproteobacteria;o__Rhizobiales;f__Rhizobiaceae;g__Kaistia;s__
OTU_750	0	0	0	0	0	0	0.000294811320754717	0	0	0	0	0	0	0	0	9.82704402515723e-05	0.000327568134171908	0	0	k__Bacteria;p__Firmicutes;c__Negativicutes;o__Selenomonadales;f__Veillonellaceae;g__Anaerosinus;s__
OTU_751	0	0	0	0	0	6.55136268343816e-05	6.55136268343816e-05	0	0	3.27568134171908e-05	3.27568134171908e-05	0.00199816561844864	6.55136268343816e-05	0.000262054507337526	0.000131027253668763	0.000196540880503145	9.82704402515723e-05	9.82704402515723e-05	0.000131027253668763	k__Bacteria;p__Proteobacteria;c__Gammaproteobacteria;o__Xanthomonadales;f__Xanthomonadaceae;g__Panacagrimonas;s__
OTU_752	0	0	0	0	6.55136268343816e-05	0.000163784067085954	9.82704402515723e-05	0.000196540880503145	0.000163784067085954	0.000360324947589099	0.000196540880503145	0.00167059748427673	0.000655136268343816	0.000196540880503145	0.000131027253668763	0.000294811320754717	0.00124475890985325	0.000393081761006289	0.00131027253668763	k__Bacteria;p__Proteobacteria;c__Alphaproteobacteria;o__Sphingomonadales;f__Sphingomonadaceae
OTU_753	0	0	0	0	0	3.27568134171908e-05	0	0.000131027253668763	0	0.000131027253668763	6.55136268343816e-05	0	0	0	0	0.000360324947589099	9.82704402515723e-05	6.55136268343816e-05	6.55136268343816e-05	k__Bacteria;p__Bacteroidetes;c__Bacteroidia;o__Bacteroidales;f__Porphyromonadaceae;g__Porphyromonas;s__Porphyromonas_endodontalis
OTU_754	0	0	0	0	0	3.27568134171908e-05	0	3.27568134171908e-05	0	3.27568134171908e-05	3.27568134171908e-05	0	0	3.27568134171908e-05	0.000294811320754717	0.000393081761006289	9.82704402515723e-05	0.000262054507337526	0.000163784067085954	k__Bacteria;p__Proteobacteria;c__Deltaproteobacteria;o__Desulfurellales;f__Desulfurellaceae;g__G55;s__
OTU_755	0	0	0	0	0	3.27568134171908e-05	3.27568134171908e-05	3.27568134171908e-05	0	0	0	0	0	0.00193265199161426	0	6.55136268343816e-05	3.27568134171908e-05	0	0	k__Bacteria;p__Acidobacteria;c__Holophagae;o__Subgroup_10;f__ABS-19
OTU_756	0	0	0	0	0	0	0	6.55136268343816e-05	0	3.27568134171908e-05	6.55136268343816e-05	0	3.27568134171908e-05	0	0.000163784067085954	0.000131027253668763	0.00042583857442348	0.000360324947589099	9.82704402515723e-05	k__Bacteria;p__Acidobacteria;c__unidentified_Acidobacteria;o__Acidobacteriales;f__Acidobacteriaceae_(Subgroup_1)
OTU_757	0	0	0	0	0	6.55136268343816e-05	6.55136268343816e-05	6.55136268343816e-05	3.27568134171908e-05	9.82704402515723e-05	3.27568134171908e-05	6.55136268343816e-05	6.55136268343816e-05	0.00153957023060797	0.000655136268343816	0.000163784067085954	0.000458595387840671	0.000327568134171908	0.000294811320754717	k__Bacteria;p__Proteobacteria;c__Alphaproteobacteria;o__Caulobacterales;f__Hyphomonadaceae;g__Woodsholea;s__
OTU_758	0	0	0	0	0	6.55136268343816e-05	3.27568134171908e-05	6.55136268343816e-05	0.000196540880503145	9.82704402515723e-05	0	0	0	0	0	0.000262054507337526	0.000229297693920335	3.27568134171908e-05	0	k__Bacteria;p__Bacteroidetes;c__Bacteroidia;o__Bacteroidales;f__Rs-E47_termite_group;g__;s__
OTU_759	0	0	0	0	3.27568134171908e-05	3.27568134171908e-05	0	3.27568134171908e-05	0.000131027253668763	9.82704402515723e-05	3.27568134171908e-05	0.000262054507337526	0.000491352201257862	0.000262054507337526	0.000327568134171908	0.000196540880503145	0.000458595387840671	0.000393081761006289	0.000327568134171908	k__Bacteria;p__Verrucomicrobia;c__Opitutae;o__Opitutales;f__Opitutaceae;g__Opitutus;s__
OTU_760	0	0	0	0	0	0	0	0	0	0	6.55136268343816e-05	0.000327568134171908	0.00101546121593291	0.000131027253668763	0.00042583857442348	0	6.55136268343816e-05	6.55136268343816e-05	3.27568134171908e-05	k__Bacteria;p__Bacteroidetes;c__Sphingobacteriia;o__Sphingobacteriales;f__env.OPS_17;g__;s__
OTU_761	0	0	0	0	3.27568134171908e-05	0.000196540880503145	0.000131027253668763	9.82704402515723e-05	0	0.000491352201257862	0.000262054507337526	0	0	0	0	0.000163784067085954	0.000393081761006289	0	0	k__Bacteria;p__Firmicutes;c__Clostridia;o__Clostridiales;f__Family_XII;g__Fusibacter;s__
OTU_762	0	0	0	0	0	0	6.55136268343816e-05	0	0	0.000524109014675052	6.55136268343816e-05	0	0	0	0	0.000360324947589099	3.27568134171908e-05	0	0	k__Bacteria;p__Bacteroidetes;c__Bacteroidia;o__Bacteroidales;f__FTLpost3;g__;s__
OTU_763	0	0	0	0	0	0	0	0	0	0	3.27568134171908e-05	0	0	0.000262054507337526	0.000196540880503145	9.82704402515723e-05	0.000622379454926625	0.000491352201257862	3.27568134171908e-05	k__Bacteria;p__Acidobacteria;c__unidentified_Acidobacteria;o__Acidobacteriales;f__Acidobacteriaceae_(Subgroup_1)
OTU_764	0	0	0	0	3.27568134171908e-05	0.000131027253668763	0	0.000163784067085954	9.82704402515723e-05	0.000163784067085954	9.82704402515723e-05	0	0	0.0010482180293501	0.00245676100628931	0.000982704402515723	0.000556865828092243	0.0010482180293501	0.000360324947589099	k__Bacteria;p__Proteobacteria;c__Betaproteobacteria
OTU_765	0	0	0	0	0	0	0	0	6.55136268343816e-05	0	0	6.55136268343816e-05	0	6.55136268343816e-05	3.27568134171908e-05	6.55136268343816e-05	0.000393081761006289	0.000196540880503145	6.55136268343816e-05	k__Bacteria;p__Verrucomicrobia;c__Verrucomicrobiae;o__Verrucomicrobiales;f__Verrucomicrobiaceae
OTU_766	0	0	0	0	0	0	0	3.27568134171908e-05	3.27568134171908e-05	0.000163784067085954	3.27568134171908e-05	0.000196540880503145	0	0.000131027253668763	0.000622379454926625	3.27568134171908e-05	0.00042583857442348	0.000589622641509434	0.000163784067085954	k__Bacteria;p__Verrucomicrobia;c__Spartobacteria;o__Chthoniobacterales;f__Chthoniobacteraceae;g__Chthoniobacter;s__
OTU_767	0	0	0	0	0	3.27568134171908e-05	0	0.000163784067085954	0.000131027253668763	0.000884433962264151	3.27568134171908e-05	0	0	0	0	0.000196540880503145	0.000262054507337526	0	0	k__Bacteria;p__Proteobacteria;c__Deltaproteobacteria;o__Syntrophobacterales;f__Syntrophaceae;g__Smithella;s__
OTU_768	0	0	0	0	6.55136268343816e-05	3.27568134171908e-05	3.27568134171908e-05	0	6.55136268343816e-05	0	3.27568134171908e-05	0	0	0	0.000131027253668763	0.000131027253668763	0.00134302935010482	0.000786163522012579	0.000131027253668763	k__Bacteria;p__Acidobacteria;c__Subgroup_2;o__;f__;g__;s__
OTU_769	0	0	0	0	0	0	0	0	0	0	0	0	0	0	0	0	0	0	0.00131027253668763	k__Bacteria;p__Proteobacteria;c__Alphaproteobacteria;o__Rickettsiales;f__unidentified_Rickettsiales;g__Candidatus_Captivus;s__
OTU_770	0	0	0	0	0	0	0	0	3.27568134171908e-05	0	0	0	0	0	0	3.27568134171908e-05	0.000458595387840671	6.55136268343816e-05	3.27568134171908e-05	k__Bacteria;p__Planctomycetes;c__vadinHA49;o__;f__;g__;s__
OTU_771	0	0	0	0	0	0	0	0	0	0	6.55136268343816e-05	0.000196540880503145	0.000262054507337526	9.82704402515723e-05	0.00167059748427673	0	0	0	0	k__Bacteria;p__Proteobacteria;c__Gammaproteobacteria;o__Xanthomonadales;f__Xanthomonadaceae;g__Chiayiivirga;s__
OTU_772	0	0	0	0	3.27568134171908e-05	3.27568134171908e-05	0	6.55136268343816e-05	0.000131027253668763	0	3.27568134171908e-05	0	0	3.27568134171908e-05	0	9.82704402515723e-05	9.82704402515723e-05	3.27568134171908e-05	0.000524109014675052	k__Bacteria;p__Chloroflexi;c__Ardenticatenia;o__;f__;g__;s__
OTU_773	0	0	0	0	3.27568134171908e-05	3.27568134171908e-05	0	3.27568134171908e-05	0	3.27568134171908e-05	6.55136268343816e-05	0	0	6.55136268343816e-05	0	0	0.000229297693920335	9.82704402515723e-05	9.82704402515723e-05	k__Bacteria;p__Bacteroidetes;c__Sphingobacteriia;o__Sphingobacteriales;f__Saprospiraceae;g__;s__
OTU_774	0	0	0	0	3.27568134171908e-05	6.55136268343816e-05	0	3.27568134171908e-05	9.82704402515723e-05	3.27568134171908e-05	0	0	0	0.000327568134171908	0.000393081761006289	9.82704402515723e-05	9.82704402515723e-05	0.000262054507337526	6.55136268343816e-05	k__Bacteria;p__Proteobacteria;c__Deltaproteobacteria;o__Myxococcales;f__BIrii41;g__;s__
OTU_775	0	0	0	0	0	0	6.55136268343816e-05	3.27568134171908e-05	6.55136268343816e-05	3.27568134171908e-05	3.27568134171908e-05	0	0	0.000589622641509434	0.00134302935010482	0.000131027253668763	0.000196540880503145	0.000163784067085954	0.000196540880503145	k__Bacteria;p__Chloroflexi;c__TK10
OTU_776	0	0	0	0	0	0.000262054507337526	3.27568134171908e-05	9.82704402515723e-05	0	0	0	0	0	0	0	0	0	0	0.000556865828092243	k__Bacteria;p__Actinobacteria;c__Acidimicrobiia;o__Acidimicrobiales;f__unidentified_Acidimicrobiales;g__Candidatus_Microthrix;s__
OTU_777	0	0	0	0	3.27568134171908e-05	0	0	6.55136268343816e-05	0	0	3.27568134171908e-05	0	0	0.000131027253668763	0.000131027253668763	0	0.000131027253668763	0.000327568134171908	3.27568134171908e-05	k__Bacteria;p__Bacteroidetes;c__Sphingobacteriia;o__Sphingobacteriales;f__Saprospiraceae;g__;s__
OTU_778	0	0	0	0	0	0.000393081761006289	9.82704402515723e-05	6.55136268343816e-05	0	0.000360324947589099	0	0	0	0	0	6.55136268343816e-05	6.55136268343816e-05	0	0	k__Bacteria;p__Bacteroidetes;c__Bacteroidia;o__Bacteroidales;f__Rikenellaceae;g__Blvii28_wastewater-sludge_group;s__
OTU_779	0	0	0	0	0	0	0	0	3.27568134171908e-05	6.55136268343816e-05	0	0	0	0.000262054507337526	0.000131027253668763	0.000884433962264151	9.82704402515723e-05	0.000196540880503145	6.55136268343816e-05	k__Bacteria;p__Acidobacteria;c__Subgroup_6;o__;f__;g__;s__
OTU_780	0	0	0	0	0	6.55136268343816e-05	3.27568134171908e-05	6.55136268343816e-05	3.27568134171908e-05	6.55136268343816e-05	0	0	0	0.0010482180293501	0.000393081761006289	0.000131027253668763	0.000196540880503145	0.000393081761006289	0.000229297693920335	k__Bacteria;p__Proteobacteria;c__Deltaproteobacteria;o__Myxococcales;f__BIrii41;g__;s__
OTU_781	0	0	0	0	0	0	0	0	0	0	0	0.000524109014675052	0.00101546121593291	0	0	0	0	0	0	k__Bacteria
OTU_782	0	0	0	0	3.27568134171908e-05	0	0	0	6.55136268343816e-05	3.27568134171908e-05	0	6.55136268343816e-05	0	0.0010482180293501	0.000393081761006289	0.000131027253668763	0.000163784067085954	6.55136268343816e-05	6.55136268343816e-05	k__Bacteria;p__Planctomycetes;c__Planctomycetacia;o__Planctomycetales;f__Planctomycetaceae;g__Pirellula;s__
OTU_783	0	0	0	0	3.27568134171908e-05	6.55136268343816e-05	0	3.27568134171908e-05	6.55136268343816e-05	0	0	0.000131027253668763	9.82704402515723e-05	0	0.000163784067085954	3.27568134171908e-05	0.000229297693920335	9.82704402515723e-05	6.55136268343816e-05	k__Bacteria;p__Bacteroidetes;c__Sphingobacteriia;o__Sphingobacteriales;f__Saprospiraceae;g__;s__
OTU_784	0	0	0	0	0.000262054507337526	6.55136268343816e-05	3.27568134171908e-05	3.27568134171908e-05	0	3.27568134171908e-05	3.27568134171908e-05	0	0	0	0	0.000131027253668763	6.55136268343816e-05	9.82704402515723e-05	9.82704402515723e-05	k__Bacteria;p__Firmicutes;c__Clostridia;o__Clostridiales;f__Family_XI;g__Anaerococcus
OTU_785	0	0	3.27568134171908e-05	0	0	0	0	0	0	0	0	0.00150681341719078	0.000720649895178197	0	0	0	0	0	0	k__Bacteria;p__Proteobacteria;c__Gammaproteobacteria;o__Xanthomonadales
OTU_786	0	0	0	0	0	0	0	0	0	3.27568134171908e-05	0	0.00199816561844864	0.000327568134171908	3.27568134171908e-05	0.000491352201257862	0	3.27568134171908e-05	0	0	k__Bacteria;p__Planctomycetes;c__Phycisphaerae;o__Phycisphaerales;f__Phycisphaeraceae;g__Phycisphaera;s__
OTU_787	0	0	0	0	0	0	0	0	3.27568134171908e-05	0	9.82704402515723e-05	0	6.55136268343816e-05	0	3.27568134171908e-05	0.000131027253668763	0.000294811320754717	9.82704402515723e-05	0.000131027253668763	k__Bacteria
OTU_788	0	0	0	0	3.27568134171908e-05	0	9.82704402515723e-05	3.27568134171908e-05	6.55136268343816e-05	3.27568134171908e-05	3.27568134171908e-05	6.55136268343816e-05	0	0	0.0010482180293501	9.82704402515723e-05	0.000229297693920335	0.000196540880503145	6.55136268343816e-05	k__Bacteria;p__Proteobacteria;c__Gammaproteobacteria;o__Xanthomonadales
OTU_789	0	0	0	0	0	3.27568134171908e-05	0	0	0	0	0	0	0	0	0	6.55136268343816e-05	0.000491352201257862	6.55136268343816e-05	0	k__Bacteria;p__Planctomycetes;c__Planctomycetacia;o__Planctomycetales;f__Planctomycetaceae;g__Pirellula;s__
OTU_790	0	0	0	0	3.27568134171908e-05	6.55136268343816e-05	6.55136268343816e-05	6.55136268343816e-05	3.27568134171908e-05	6.55136268343816e-05	3.27568134171908e-05	0	0	9.82704402515723e-05	0.000262054507337526	0.000393081761006289	0.000196540880503145	9.82704402515723e-05	0.000163784067085954	k__Bacteria;p__Proteobacteria;c__Gammaproteobacteria;o__KI89A_clade;f__;g__;s__
OTU_791	0	0	0	0	0	0	0	3.27568134171908e-05	0	3.27568134171908e-05	3.27568134171908e-05	0	0	3.27568134171908e-05	3.27568134171908e-05	0.000131027253668763	0.000229297693920335	0.000131027253668763	0.000196540880503145	k__Bacteria;p__Proteobacteria;c__Alphaproteobacteria;o__Rhodospirillales;f__Acetobacteraceae;g__Roseomonas
OTU_792	0	0	0	0	3.27568134171908e-05	6.55136268343816e-05	3.27568134171908e-05	3.27568134171908e-05	3.27568134171908e-05	9.82704402515723e-05	0	0	0	0.00042583857442348	0.000884433962264151	0.000622379454926625	0.000294811320754717	0.000524109014675052	9.82704402515723e-05	k__Bacteria;p__Gemmatimonadetes;c__unidentified_Gemmatimonadetes;o__Gemmatimonadales;f__Gemmatimonadaceae;g__;s__
OTU_793	0	0	0	0	0	0	0	0	3.27568134171908e-05	6.55136268343816e-05	3.27568134171908e-05	0	0	0.000982704402515723	0.000262054507337526	0.00111373165618449	0.000556865828092243	0.000393081761006289	0.000294811320754717	k__Bacteria;p__Nitrospirae;c__Nitrospira;o__Nitrospirales;f__Nitrospiraceae
OTU_794	0	0	0	0	3.27568134171908e-05	0	0	3.27568134171908e-05	0	0	3.27568134171908e-05	0	0	0	0	0.000786163522012579	6.55136268343816e-05	3.27568134171908e-05	0	k__Bacteria;p__Planctomycetes;c__Phycisphaerae;o__Tepidisphaerales;f__Tepidisphaeraceae;g__;s__
OTU_795	0	0	0	0	0	6.55136268343816e-05	3.27568134171908e-05	3.27568134171908e-05	6.55136268343816e-05	6.55136268343816e-05	9.82704402515723e-05	0	0	0.000393081761006289	0.00131027253668763	0.000524109014675052	0.000491352201257862	0.000589622641509434	0.000229297693920335	k__Bacteria;p__Proteobacteria;c__Deltaproteobacteria;o__Desulfurellales;f__Desulfurellaceae;g__H16;s__
OTU_796	0	0	0	0	0	0	3.27568134171908e-05	9.82704402515723e-05	0.000393081761006289	9.82704402515723e-05	0.000163784067085954	0	0	0	0	0	6.55136268343816e-05	0	0	k__Bacteria;p__Proteobacteria;c__Alphaproteobacteria;o__Rhodospirillales;f__Acetobacteraceae;g__Zavarzinia;s__
OTU_797	0	0	0	0	0	3.27568134171908e-05	0	0	9.82704402515723e-05	6.55136268343816e-05	3.27568134171908e-05	0	0	0.000229297693920335	0.000229297693920335	0.00042583857442348	0.000556865828092243	0.00042583857442348	0.000163784067085954	k__Bacteria;p__Acidobacteria;c__Subgroup_5;o__;f__;g__;s__
OTU_798	0	0	0	0	0	6.55136268343816e-05	0.000163784067085954	0.000131027253668763	0.000131027253668763	0.000524109014675052	3.27568134171908e-05	0	0	0.00042583857442348	0	0	3.27568134171908e-05	0	0	k__Bacteria;p__Bacteroidetes;c__Bacteroidia;o__Bacteroidales;f__Prolixibacteraceae;g__BSV13;s__
OTU_799	0	0	0	0	0	0	0	6.55136268343816e-05	3.27568134171908e-05	3.27568134171908e-05	3.27568134171908e-05	3.27568134171908e-05	0	6.55136268343816e-05	0.000229297693920335	3.27568134171908e-05	0.000262054507337526	9.82704402515723e-05	6.55136268343816e-05	k__Bacteria;p__Proteobacteria;c__Gammaproteobacteria;o__Xanthomonadales;f__Xanthomonadaceae
OTU_800	0	0	0	0	0	3.27568134171908e-05	0	3.27568134171908e-05	0	0	9.82704402515723e-05	0	0	0.000131027253668763	0	0.000327568134171908	0.000131027253668763	9.82704402515723e-05	0.000131027253668763	k__Bacteria;p__Proteobacteria;c__Deltaproteobacteria;o__Syntrophobacterales;f__Syntrophaceae;g__unidentified_Syntrophaceae;s__Myxococcales_bacterium_enrichment_culture_clone_11380
OTU_801	0	0	0	0	0	0	0	0	0	9.82704402515723e-05	3.27568134171908e-05	0	0	0.000327568134171908	3.27568134171908e-05	0.000294811320754717	0.000163784067085954	0.000196540880503145	0.000131027253668763	k__Bacteria;p__Actinobacteria;c__Acidimicrobiia;o__Acidimicrobiales;f__OM1_clade
OTU_802	0	0	0	0	3.27568134171908e-05	6.55136268343816e-05	0	3.27568134171908e-05	6.55136268343816e-05	0.000131027253668763	3.27568134171908e-05	0	0	0.00134302935010482	0.000687893081761006	0	0.000262054507337526	0.000163784067085954	0	k__Bacteria;p__Bacteroidetes;c__Sphingobacteriia;o__Sphingobacteriales;f__Chitinophagaceae
OTU_803	0	0	0	0	0	6.55136268343816e-05	0	3.27568134171908e-05	6.55136268343816e-05	6.55136268343816e-05	6.55136268343816e-05	0	0	6.55136268343816e-05	0	0.00042583857442348	9.82704402515723e-05	6.55136268343816e-05	0	k__Bacteria;p__Bacteroidetes;c__Sphingobacteriia;o__Sphingobacteriales
OTU_804	0	0	0	0	0	0	0	0	0	0	0	0	0	0.00157232704402516	0	0	0	0	0	k__Bacteria;p__Cyanobacteria;c__unidentified_Cyanobacteria;o__SubsectionIII;f__FamilyI;g__Leptolyngbya
OTU_805	0	0	0	0	0	6.55136268343816e-05	3.27568134171908e-05	0.000131027253668763	0	0.000229297693920335	0.000360324947589099	0	0	0	0	0.00042583857442348	0.000163784067085954	0	0	k__Bacteria;p__Bacteroidetes;c__Sphingobacteriia;o__Sphingobacteriales;f__Lentimicrobiaceae;g__;s__
OTU_806	0	0	0	0	0	3.27568134171908e-05	6.55136268343816e-05	0	0	3.27568134171908e-05	0	0	0	6.55136268343816e-05	9.82704402515723e-05	6.55136268343816e-05	0.000818920335429769	0.000262054507337526	0.000131027253668763	k__Bacteria;p__Acidobacteria;c__Blastocatellia;o__unidentified_Blastocatellia;f__Blastocatellaceae_(Subgroup_4)
OTU_807	0	0	0	0	0	0	0	0	3.27568134171908e-05	3.27568134171908e-05	0	0	0	0.0017688679245283	6.55136268343816e-05	0	0.000196540880503145	3.27568134171908e-05	0.000294811320754717	k__Bacteria;p__Proteobacteria;c__Betaproteobacteria;o__Burkholderiales;f__Comamonadaceae
OTU_808	0	0	0	0	3.27568134171908e-05	0	3.27568134171908e-05	6.55136268343816e-05	0	0	0	0	0	0.000327568134171908	0.000655136268343816	0.000294811320754717	0.000131027253668763	0.000131027253668763	6.55136268343816e-05	k__Bacteria;p__Chloroflexi;c__S085;o__;f__;g__;s__
OTU_809	0	0	0	0	3.27568134171908e-05	0	0	0	3.27568134171908e-05	6.55136268343816e-05	6.55136268343816e-05	0	0	0.000622379454926625	6.55136268343816e-05	0.0010482180293501	0.000524109014675052	0.000131027253668763	6.55136268343816e-05	k__Bacteria;p__Chloroflexi
OTU_810	0	0	0	0	0	0	0	0	0	0	3.27568134171908e-05	0.00111373165618449	0.000786163522012579	0	0	0	0	0	0	k__Bacteria;p__Cyanobacteria;c__unidentified_Cyanobacteria;o__SubsectionIII;f__FamilyI
OTU_811	0	0	0	0	0	0	0	0	3.27568134171908e-05	6.55136268343816e-05	9.82704402515723e-05	0.009958071278826	0.0042583857442348	0.00216194968553459	0.000687893081761006	0	0.000131027253668763	0.000196540880503145	0.000229297693920335	k__Bacteria;p__Proteobacteria;c__Alphaproteobacteria;o__Rhodobacterales;f__Rhodobacteraceae;g__Rhodobacter;s__
OTU_812	0	0	0	0	0	0	0	3.27568134171908e-05	3.27568134171908e-05	0	0	0	0	0.000491352201257862	0.000393081761006289	0.000294811320754717	0.000163784067085954	0.000360324947589099	0.000131027253668763	k__Bacteria;p__Acidobacteria;c__Subgroup_6;o__;f__;g__;s__
OTU_813	0	0	0	0	0	9.82704402515723e-05	0.000131027253668763	0.000196540880503145	0.000262054507337526	0.000556865828092243	0.000131027253668763	0	0	0	0	0.000360324947589099	6.55136268343816e-05	9.82704402515723e-05	0	k__Bacteria;p__Bacteroidetes;c__Sphingobacteriia;o__Sphingobacteriales;f__Lentimicrobiaceae;g__;s__
OTU_814	0	0	0	0	3.27568134171908e-05	3.27568134171908e-05	3.27568134171908e-05	0	3.27568134171908e-05	6.55136268343816e-05	0	0	0	0.000360324947589099	3.27568134171908e-05	0.000327568134171908	6.55136268343816e-05	0.000131027253668763	6.55136268343816e-05	k__Bacteria;p__Proteobacteria;c__Alphaproteobacteria;o__Rhodospirillales;f__KCM-B-60;g__;s__
OTU_815	0	0	0	0	0	0	0	0	0	3.27568134171908e-05	6.55136268343816e-05	0	0	0.000196540880503145	0	6.55136268343816e-05	9.82704402515723e-05	0.000294811320754717	6.55136268343816e-05	k__Bacteria;p__Proteobacteria;c__Deltaproteobacteria;o__SAR324_clade(Marine_group_B);f__;g__;s__
OTU_816	0	0	0	0	0	6.55136268343816e-05	0	3.27568134171908e-05	6.55136268343816e-05	0	0	0	0	0.000262054507337526	0.000360324947589099	0.000229297693920335	6.55136268343816e-05	0.000163784067085954	0.000131027253668763	k__Bacteria;p__Gemmatimonadetes;c__unidentified_Gemmatimonadetes;o__Gemmatimonadales;f__Gemmatimonadaceae;g__unidentified_Gemmatimonadaceae;s__Gemmatimonadetes_bacterium_LX87
OTU_817	0	0	0	0	0	0	0	0	0	0	0	0.00229297693920335	0.000524109014675052	0	3.27568134171908e-05	0	0	0	0	k__Bacteria;p__Cyanobacteria;c__Chloroplast;o__unidentified_Chloroplast;f__unidentified_Chloroplast;g__unidentified_Chloroplast;s__Klebsormidium_flaccidum
OTU_818	0	0	0	0	9.82704402515723e-05	6.55136268343816e-05	0.000262054507337526	0.000262054507337526	3.27568134171908e-05	0.000327568134171908	0.000786163522012579	0.000982704402515723	0.000982704402515723	9.82704402515723e-05	0.000524109014675052	0.00042583857442348	0.00209643605870021	0.000556865828092243	3.27568134171908e-05	k__Bacteria;p__Proteobacteria;c__Gammaproteobacteria;o__Pseudomonadales;f__Pseudomonadaceae;g__Pseudomonas
OTU_819	0	0	0	0	0	0	3.27568134171908e-05	0	0	0	3.27568134171908e-05	3.27568134171908e-05	0	0.00127751572327044	0.000393081761006289	9.82704402515723e-05	6.55136268343816e-05	0.000229297693920335	0.000131027253668763	k__Bacteria;p__Nitrospirae;c__Nitrospira;o__Nitrospirales;f__0319-6A21;g__unidentified_0319-6A21;s__bacterium_WX65
OTU_820	0	0	0	0	0	6.55136268343816e-05	0	6.55136268343816e-05	3.27568134171908e-05	3.27568134171908e-05	0	0	0	0.000163784067085954	0	0.000163784067085954	0.000229297693920335	3.27568134171908e-05	3.27568134171908e-05	k__Bacteria
OTU_821	0	0	0	0	0	0	9.82704402515723e-05	3.27568134171908e-05	0	6.55136268343816e-05	0	0	0	0.000524109014675052	0.000229297693920335	0.000294811320754717	0.000196540880503145	0.000131027253668763	3.27568134171908e-05	k__Bacteria;p__Acidobacteria;c__Subgroup_5;o__;f__;g__;s__
OTU_822	0	0	0	0	0	0	0	0	3.27568134171908e-05	3.27568134171908e-05	0	0	0	0.000196540880503145	0	6.55136268343816e-05	3.27568134171908e-05	0.000294811320754717	6.55136268343816e-05	k__Bacteria;p__Proteobacteria;c__Alphaproteobacteria;o__Rhodospirillales;f__Rhodospirillaceae
OTU_823	0	0	0	0	0	6.55136268343816e-05	0	0	3.27568134171908e-05	9.82704402515723e-05	0	0	0	0	0	0.000131027253668763	3.27568134171908e-05	3.27568134171908e-05	0.000491352201257862	k__Bacteria;p__Verrucomicrobia;c__OPB35_soil_group;o__;f__;g__;s__
OTU_824	0	0	0	0	0	0	6.55136268343816e-05	6.55136268343816e-05	3.27568134171908e-05	9.82704402515723e-05	6.55136268343816e-05	9.82704402515723e-05	9.82704402515723e-05	3.27568134171908e-05	0.000360324947589099	6.55136268343816e-05	0.000327568134171908	0.000229297693920335	0.000163784067085954	k__Bacteria;p__Proteobacteria;c__Gammaproteobacteria;o__Cellvibrionales;f__Spongiibacteraceae;g__;s__
OTU_825	0	0	0	0	0	6.55136268343816e-05	0	0.000163784067085954	0	0.000262054507337526	6.55136268343816e-05	0	0	0	0	0.000163784067085954	0.000294811320754717	0	0	k__Bacteria;p__Chloroflexi;c__Anaerolineae;o__Anaerolineales;f__Anaerolineaceae
OTU_826	0	0	0	0	0	3.27568134171908e-05	0	0.000163784067085954	0.000229297693920335	0.000294811320754717	0	0	0	0	0	3.27568134171908e-05	0.000196540880503145	0	0	k__Bacteria;p__Proteobacteria;c__Deltaproteobacteria;o__Desulfobacterales;f__Desulfobacteraceae
OTU_827	0	0	0	0	0	0	0	0	0	0	0	0.00157232704402516	0.000229297693920335	0	0	0	0	0	0	k__Bacteria;p__Cyanobacteria;c__Chloroplast;o__unidentified_Chloroplast;f__unidentified_Chloroplast;g__unidentified_Chloroplast
OTU_828	0	0	0	0	3.27568134171908e-05	6.55136268343816e-05	3.27568134171908e-05	9.82704402515723e-05	6.55136268343816e-05	0.000163784067085954	3.27568134171908e-05	0	0	0.00114648846960168	0.000524109014675052	0.000556865828092243	0.000622379454926625	0.000622379454926625	0.000131027253668763	k__Bacteria;p__Acidobacteria;c__Subgroup_22;o__;f__;g__;s__
OTU_829	0	0	0	0	6.55136268343816e-05	3.27568134171908e-05	3.27568134171908e-05	0	3.27568134171908e-05	0	6.55136268343816e-05	0	0	3.27568134171908e-05	0	0.000262054507337526	0.000327568134171908	6.55136268343816e-05	0.000131027253668763	k__Bacteria;p__Bacteroidetes;c__Sphingobacteriia;o__Sphingobacteriales;f__Saprospiraceae;g__;s__
OTU_830	0	0	0	0	3.27568134171908e-05	0	3.27568134171908e-05	0	0	0	0	0	0	0	0.000196540880503145	0.000131027253668763	6.55136268343816e-05	9.82704402515723e-05	0.000556865828092243	k__Bacteria;p__Chloroflexi;c__Anaerolineae;o__Anaerolineales;f__Anaerolineaceae
OTU_831	0	0	0	0	0	0	0	0	0	0	0	0.000163784067085954	0.00153957023060797	0	0	0	0	0	0	k__Bacteria;p__Saccharibacteria;c__;o__;f__;g__;s__
OTU_832	0	0.000327568134171908	0	0	3.27568134171908e-05	3.27568134171908e-05	3.27568134171908e-05	0.000491352201257862	3.27568134171908e-05	0.00042583857442348	3.27568134171908e-05	0.000196540880503145	3.27568134171908e-05	0	0	0.000360324947589099	6.55136268343816e-05	0	0.000131027253668763	k__Bacteria;p__Bacteroidetes;c__Sphingobacteriia;o__Sphingobacteriales;f__Sphingobacteriaceae;g__Pedobacter;s__Pedobacter_agri
OTU_833	0	0	0	0	3.27568134171908e-05	9.82704402515723e-05	3.27568134171908e-05	3.27568134171908e-05	0	9.82704402515723e-05	6.55136268343816e-05	0	0	0.000556865828092243	0.000884433962264151	0.000491352201257862	0.000327568134171908	0.000294811320754717	0.000458595387840671	k__Bacteria;p__Proteobacteria;c__Deltaproteobacteria;o__NB1-j;f__;g__;s__
OTU_834	0	0	0	0	0	0	0	3.27568134171908e-05	3.27568134171908e-05	0	0	0	0	0	0.000753406708595388	0.000163784067085954	3.27568134171908e-05	9.82704402515723e-05	6.55136268343816e-05	k__Bacteria;p__Bacteroidetes;c__Sphingobacteriia;o__Sphingobacteriales;f__Chitinophagaceae
OTU_835	0	0	0	0	0	0	0	0	3.27568134171908e-05	3.27568134171908e-05	0	0	0	0	6.55136268343816e-05	6.55136268343816e-05	0.000458595387840671	9.82704402515723e-05	6.55136268343816e-05	k__Bacteria;p__Proteobacteria;c__Deltaproteobacteria;o__Myxococcales;f__Blfdi19;g__;s__
OTU_836	0	0	0	0	0.000163784067085954	0	0	0	0	0	3.27568134171908e-05	0	0	0	0	0.000131027253668763	9.82704402515723e-05	0.000327568134171908	3.27568134171908e-05	k__Bacteria;p__Bacteroidetes;c__Bacteroidia;o__Bacteroidales;f__Bacteroidaceae;g__Bacteroides;s__Bacteroides_stercoris
OTU_837	0	0	0	0	6.55136268343816e-05	3.27568134171908e-05	3.27568134171908e-05	3.27568134171908e-05	0	0	0	0	0	0	9.82704402515723e-05	6.55136268343816e-05	0.000131027253668763	9.82704402515723e-05	0.000524109014675052	k__Bacteria
OTU_838	0	0	0	0	0	3.27568134171908e-05	0	0	3.27568134171908e-05	3.27568134171908e-05	3.27568134171908e-05	3.27568134171908e-05	0	0.00124475890985325	0.000622379454926625	0.000294811320754717	0.000163784067085954	0.00042583857442348	0.000294811320754717	k__Bacteria;p__Proteobacteria;c__Alphaproteobacteria;o__Rhodospirillales;f__JG37-AG-20;g__;s__
OTU_839	0	0	0	0	0	9.82704402515723e-05	0	3.27568134171908e-05	6.55136268343816e-05	6.55136268343816e-05	6.55136268343816e-05	0	0	9.82704402515723e-05	0	0.000393081761006289	6.55136268343816e-05	0.000196540880503145	9.82704402515723e-05	k__Bacteria;p__Proteobacteria;c__Alphaproteobacteria;o__Rhizobiales
OTU_840	0	0	0	0	6.55136268343816e-05	0	0	3.27568134171908e-05	0.00042583857442348	9.82704402515723e-05	9.82704402515723e-05	0	0	6.55136268343816e-05	9.82704402515723e-05	0.000786163522012579	0.000131027253668763	9.82704402515723e-05	6.55136268343816e-05	k__Bacteria;p__Chloroflexi;c__Anaerolineae;o__Anaerolineales;f__Anaerolineaceae;g__;s__
OTU_841	0	0	0	0	0.000131027253668763	0	0	0	3.27568134171908e-05	0	3.27568134171908e-05	0	0	0	0	0	9.82704402515723e-05	0.000393081761006289	0	k__Bacteria;p__Bacteroidetes;c__Bacteroidia;o__Bacteroidales;f__Bacteroidaceae;g__Bacteroides;s__Bacteroides_coprocola
OTU_842	0	0	0	0	0	6.55136268343816e-05	0	9.82704402515723e-05	0	0.000393081761006289	0.000163784067085954	0	0	0	0	0.000360324947589099	0.000196540880503145	0	0	k__Bacteria;p__Chloroflexi;c__Anaerolineae;o__Anaerolineales;f__Anaerolineaceae
OTU_843	0	0	0	0	6.55136268343816e-05	6.55136268343816e-05	3.27568134171908e-05	0	0	6.55136268343816e-05	3.27568134171908e-05	0	6.55136268343816e-05	0	0	6.55136268343816e-05	3.27568134171908e-05	0.000131027253668763	0.000393081761006289	k__Bacteria;p__Tenericutes;c__Mollicutes;o__Entomoplasmatales;f__Entomoplasmataceae;g__Entomoplasma
OTU_844	0	0	0	0	0	6.55136268343816e-05	0	3.27568134171908e-05	3.27568134171908e-05	3.27568134171908e-05	3.27568134171908e-05	0	0	6.55136268343816e-05	0.000327568134171908	6.55136268343816e-05	9.82704402515723e-05	6.55136268343816e-05	0.000327568134171908	k__Bacteria;p__Acidobacteria;c__Solibacteres;o__Solibacterales;f__Solibacteraceae_(Subgroup_3);g__PAUC26f;s__
OTU_845	0	0	0	0	3.27568134171908e-05	6.55136268343816e-05	0	0	3.27568134171908e-05	0	6.55136268343816e-05	3.27568134171908e-05	0	0	6.55136268343816e-05	9.82704402515723e-05	0.000327568134171908	0.000327568134171908	3.27568134171908e-05	k__Bacteria;p__Verrucomicrobia;c__Spartobacteria;o__Chthoniobacterales;f__Chthoniobacteraceae;g__Chthoniobacter;s__
OTU_846	0	0	0	0	6.55136268343816e-05	9.82704402515723e-05	3.27568134171908e-05	3.27568134171908e-05	9.82704402515723e-05	9.82704402515723e-05	6.55136268343816e-05	0	0	0	6.55136268343816e-05	9.82704402515723e-05	0.000393081761006289	0.000327568134171908	0.000491352201257862	k__Bacteria;p__Bacteroidetes;c__Sphingobacteriia;o__Sphingobacteriales;f__Saprospiraceae;g__;s__
OTU_847	0	0	0	0	0	0	0	0	0	0	3.27568134171908e-05	0	0.00144129979035639	0	0	0	0	0	0	k__Bacteria;p__Proteobacteria;c__Alphaproteobacteria;o__Rhodospirillales;f__Rhodospirillaceae;g__Elstera;s__Elstera_litoralis
OTU_848	0	0	0	0	0	3.27568134171908e-05	0	0	6.55136268343816e-05	0.00042583857442348	0.000229297693920335	0	0	0	0	0	0.000163784067085954	3.27568134171908e-05	0	k__Bacteria;p__Bacteroidetes
OTU_849	0	0	0	0	0	0	0	0	0	0	0	0	0	0	0	0	0.000622379454926625	3.27568134171908e-05	3.27568134171908e-05	k__Bacteria;p__Cyanobacteria;c__unidentified_Cyanobacteria;o__SubsectionIII;f__FamilyI
OTU_850	0	0	0	0	0	0	0	0	0	0	0	0	3.27568134171908e-05	0.00163784067085954	0	0	3.27568134171908e-05	0	0	k__Bacteria;p__Cyanobacteria;c__unidentified_Cyanobacteria;o__SubsectionIII;f__FamilyI;g__;s__
OTU_851	0	0	0	0	0	3.27568134171908e-05	0	3.27568134171908e-05	6.55136268343816e-05	0	3.27568134171908e-05	0	0	0.000360324947589099	9.82704402515723e-05	0.000556865828092243	0.000163784067085954	9.82704402515723e-05	0.000163784067085954	k__Bacteria;p__Acidobacteria;c__Holophagae;o__Subgroup_7;f__;g__;s__
OTU_852	0	0	0	0	9.82704402515723e-05	0	0	3.27568134171908e-05	3.27568134171908e-05	6.55136268343816e-05	0	0	0	0.000360324947589099	0.00435665618448637	9.82704402515723e-05	0.000229297693920335	0.00042583857442348	0	k__Bacteria;p__Bacteroidetes;c__Cytophagia;o__Cytophagales;f__Cytophagaceae;g__Adhaeribacter
OTU_853	0	0	0	0	0	0	3.27568134171908e-05	3.27568134171908e-05	3.27568134171908e-05	6.55136268343816e-05	3.27568134171908e-05	0	0	0	0	3.27568134171908e-05	9.82704402515723e-05	9.82704402515723e-05	0.000327568134171908	k__Bacteria;p__Bacteroidetes;c__Sphingobacteriia;o__Sphingobacteriales;f__NS11-12_marine_group;g__;s__
OTU_854	0	0	0	0	0	0	0	0	0	0	0	0.00111373165618449	0.000720649895178197	0	0	0	0	0	0	k__Bacteria;p__Proteobacteria;c__Gammaproteobacteria;o__Xanthomonadales;f__Xanthomonadaceae
OTU_855	0	0	0	0	0	0.000163784067085954	3.27568134171908e-05	6.55136268343816e-05	0	3.27568134171908e-05	0	0	0	3.27568134171908e-05	9.82704402515723e-05	0.000262054507337526	0.000753406708595388	0.000327568134171908	0.000163784067085954	k__Bacteria;p__Gemmatimonadetes;c__unidentified_Gemmatimonadetes;o__Gemmatimonadales;f__Gemmatimonadaceae;g__;s__
OTU_856	0	0	0	0	3.27568134171908e-05	6.55136268343816e-05	6.55136268343816e-05	3.27568134171908e-05	0.000163784067085954	6.55136268343816e-05	3.27568134171908e-05	0.000360324947589099	6.55136268343816e-05	0.000458595387840671	0.0010809748427673	0.000589622641509434	0.000393081761006289	0.000622379454926625	0.0010482180293501	k__Bacteria;p__Proteobacteria;c__Deltaproteobacteria;o__Myxococcales;f__Haliangiaceae;g__Haliangium;s__
OTU_857	0	0	0	0	0	0	0	0	6.55136268343816e-05	3.27568134171908e-05	0	0	0	0.000196540880503145	0.000229297693920335	0.000294811320754717	0.000262054507337526	0.000163784067085954	6.55136268343816e-05	k__Bacteria;p__Verrucomicrobia;c__Spartobacteria;o__Chthoniobacterales;f__Xiphinematobacteraceae;g__Candidatus_Xiphinematobacter;s__
OTU_858	0	0	0	0	3.27568134171908e-05	0	9.82704402515723e-05	6.55136268343816e-05	6.55136268343816e-05	6.55136268343816e-05	0	3.27568134171908e-05	0	0.00124475890985325	0.000818920335429769	0.000687893081761006	0.000393081761006289	0.000687893081761006	0.000196540880503145	k__Bacteria;p__Planctomycetes;c__OM190;o__;f__;g__;s__
OTU_859	0	0	0	0	0	0	0	0	0	0	0	0	0	0	0	0	3.27568134171908e-05	0.000229297693920335	0.000556865828092243	k__Bacteria;p__Actinobacteria;c__unidentified_Actinobacteria;o__Actinomycetales;f__Actinomycetaceae
OTU_860	0	0	0	0	0	0	0	0.000163784067085954	0.000229297693920335	0.000294811320754717	0	0	0	0	0	9.82704402515723e-05	9.82704402515723e-05	3.27568134171908e-05	0	k__Bacteria;p__Proteobacteria;c__Deltaproteobacteria;o__Syntrophobacterales;f__Syntrophaceae;g__Desulfomonile;s__
OTU_861	0	0	0	0	0	0	0	0	3.27568134171908e-05	3.27568134171908e-05	0	0	0	6.55136268343816e-05	0	6.55136268343816e-05	0.000229297693920335	0.000196540880503145	6.55136268343816e-05	k__Bacteria;p__Verrucomicrobia;c__UA11;o__;f__;g__;s__
OTU_862	0	0	0	0	6.55136268343816e-05	0	0	0	0	6.55136268343816e-05	0	0	0	3.27568134171908e-05	9.82704402515723e-05	0.000589622641509434	0.000131027253668763	9.82704402515723e-05	6.55136268343816e-05	k__Bacteria;p__Planctomycetes;c__Phycisphaerae;o__Tepidisphaerales;f__Tepidisphaeraceae;g__;s__
OTU_863	0	0	0	0	0	0	0	0	6.55136268343816e-05	3.27568134171908e-05	0	0	0	0.000393081761006289	0.000229297693920335	0.000131027253668763	0.000131027253668763	9.82704402515723e-05	6.55136268343816e-05	k__Bacteria;p__Proteobacteria;c__Alphaproteobacteria;o__Rhodospirillales;f__I-10;g__;s__
OTU_864	0	0	0	0	3.27568134171908e-05	3.27568134171908e-05	0.000131027253668763	0	3.27568134171908e-05	3.27568134171908e-05	6.55136268343816e-05	0	0	0.000393081761006289	0.000262054507337526	0.000491352201257862	0.000196540880503145	0.000163784067085954	6.55136268343816e-05	k__Bacteria;p__Proteobacteria;c__Betaproteobacteria;o__Nitrosomonadales;f__Nitrosomonadaceae;g__;s__
OTU_865	0	0	0	0	0	3.27568134171908e-05	0	0	3.27568134171908e-05	3.27568134171908e-05	0	0	0	0	0.000687893081761006	3.27568134171908e-05	0.000131027253668763	9.82704402515723e-05	6.55136268343816e-05	k__Bacteria;p__Bacteroidetes;c__Sphingobacteriia;o__Sphingobacteriales;f__Chitinophagaceae;g__Chitinophaga;s__
OTU_866	0	0	0	0	3.27568134171908e-05	0	0	0	0	0	0	0.000163784067085954	0.000131027253668763	6.55136268343816e-05	6.55136268343816e-05	3.27568134171908e-05	0.000262054507337526	9.82704402515723e-05	6.55136268343816e-05	k__Bacteria;p__Proteobacteria;c__Betaproteobacteria;o__Burkholderiales;f__Alcaligenaceae;g__unidentified_Alcaligenaceae;s__Azonexus_sp._HME6654
OTU_867	0	0	0	0	6.55136268343816e-05	6.55136268343816e-05	0	9.82704402515723e-05	0	3.27568134171908e-05	0	0.000163784067085954	0	6.55136268343816e-05	0.000131027253668763	0.000556865828092243	6.55136268343816e-05	0.000163784067085954	6.55136268343816e-05	k__Bacteria;p__Firmicutes;c__Bacilli;o__Bacillales;f__Alicyclobacillaceae;g__Tumebacillus;s__
OTU_868	0	0	0	0	0	3.27568134171908e-05	0	3.27568134171908e-05	3.27568134171908e-05	3.27568134171908e-05	0.000163784067085954	0	0	0	0	6.55136268343816e-05	0.000131027253668763	0.000229297693920335	0	k__Bacteria;p__Firmicutes;c__Clostridia;o__Clostridiales;f__P._palm_C-A_51;g__;s__
OTU_869	0	0	0	0	3.27568134171908e-05	0	0	0.000589622641509434	0	0	0	6.55136268343816e-05	0	0	9.82704402515723e-05	0	0	3.27568134171908e-05	0	k__Bacteria;p__Firmicutes;c__Clostridia;o__Clostridiales;f__Clostridiaceae_1;g__Clostridium_sensu_stricto_13
OTU_870	0	0	0	0	3.27568134171908e-05	3.27568134171908e-05	0	3.27568134171908e-05	0	0	0.000229297693920335	0	0	0	0	0	0.000229297693920335	0.000622379454926625	0.000131027253668763	k__Bacteria;p__Actinobacteria;c__unidentified_Actinobacteria;o__Bifidobacteriales;f__Bifidobacteriaceae;g__Bifidobacterium
OTU_871	0	0	0	0	0	3.27568134171908e-05	0	3.27568134171908e-05	6.55136268343816e-05	3.27568134171908e-05	3.27568134171908e-05	0	0.00085167714884696	0.00153957023060797	0.000262054507337526	0.000163784067085954	0.000360324947589099	0.000294811320754717	0.000196540880503145	k__Bacteria;p__Proteobacteria;c__Alphaproteobacteria
OTU_872	0	0	0	0	3.27568134171908e-05	0	0	0.000131027253668763	6.55136268343816e-05	3.27568134171908e-05	0	0	0	0.000393081761006289	0.000360324947589099	0.000327568134171908	0.000393081761006289	9.82704402515723e-05	0.000196540880503145	k__Bacteria;p__Planctomycetes;c__Planctomycetacia;o__Planctomycetales;f__Planctomycetaceae;g__Planctomyces;s__
OTU_873	0	0	0	0	0	6.55136268343816e-05	0	3.27568134171908e-05	0	3.27568134171908e-05	3.27568134171908e-05	0	0	0.000360324947589099	0.000982704402515723	0.000131027253668763	0.000131027253668763	0.000491352201257862	0.000131027253668763	k__Bacteria;p__Planctomycetes;c__Phycisphaerae;o__CCM11a;f__;g__;s__
OTU_874	0	0	0	0	3.27568134171908e-05	3.27568134171908e-05	6.55136268343816e-05	6.55136268343816e-05	3.27568134171908e-05	0.000163784067085954	3.27568134171908e-05	0	0	9.82704402515723e-05	0.000491352201257862	3.27568134171908e-05	0.000262054507337526	0.000360324947589099	0.000196540880503145	k__Bacteria;p__Gemmatimonadetes;c__unidentified_Gemmatimonadetes;o__Gemmatimonadales;f__Gemmatimonadaceae;g__;s__
OTU_875	0	6.55136268343816e-05	0.000393081761006289	0	9.82704402515723e-05	3.27568134171908e-05	0.000163784067085954	0.000196540880503145	9.82704402515723e-05	0.00085167714884696	0.000163784067085954	0.00124475890985325	0.0024895178197065	0	9.82704402515723e-05	0.000196540880503145	0.000131027253668763	0.000491352201257862	0.000786163522012579	k__Bacteria;p__Proteobacteria;c__Betaproteobacteria;o__Burkholderiales;f__Comamonadaceae
OTU_876	0	0	0	0	3.27568134171908e-05	0	0	3.27568134171908e-05	3.27568134171908e-05	3.27568134171908e-05	0	0.000360324947589099	0.000982704402515723	0.000393081761006289	0.000294811320754717	0.000393081761006289	0.000622379454926625	0.000196540880503145	0.000262054507337526	k__Bacteria;p__Planctomycetes;c__Planctomycetacia;o__Planctomycetales;f__Planctomycetaceae;g__Planctomyces;s__
OTU_877	0	0	0	0	0	9.82704402515723e-05	9.82704402515723e-05	6.55136268343816e-05	6.55136268343816e-05	0.000327568134171908	6.55136268343816e-05	0	0	0	0	0.000229297693920335	0.000131027253668763	0	0	k__Bacteria;p__Firmicutes;c__Clostridia;o__Clostridiales;f__Ruminococcaceae
OTU_878	0	0	0	0	0.000393081761006289	0	0	0	0	0	3.27568134171908e-05	0	0	0	0	0	3.27568134171908e-05	3.27568134171908e-05	3.27568134171908e-05	k__Bacteria;p__Bacteroidetes;c__Bacteroidia;o__Bacteroidales
OTU_879	0	0	0	0	0	0	0	0	3.27568134171908e-05	3.27568134171908e-05	0	0.00160508385744235	3.27568134171908e-05	0	0	3.27568134171908e-05	0	0	3.27568134171908e-05	k__Bacteria;p__Bacteroidetes;c__Cytophagia;o__Cytophagales;f__Cytophagaceae;g__Flectobacillus;s__
OTU_880	0	0	0	0	0	0	0	0	6.55136268343816e-05	6.55136268343816e-05	0.000262054507337526	0	0	0	0	0.00042583857442348	0.000131027253668763	0	0	k__Bacteria;p__Proteobacteria;c__Gammaproteobacteria;o__Thiotrichales;f__Thiotrichaceae;g__Thiothrix;s__
OTU_881	0	0	0	0	3.27568134171908e-05	6.55136268343816e-05	0	3.27568134171908e-05	3.27568134171908e-05	6.55136268343816e-05	3.27568134171908e-05	0	6.55136268343816e-05	0.000327568134171908	0.000163784067085954	0.000196540880503145	0.000131027253668763	0.000393081761006289	0	k__Bacteria
OTU_882	0	0	0	0	3.27568134171908e-05	0	0	0	0	3.27568134171908e-05	0	0	0	9.82704402515723e-05	6.55136268343816e-05	0	0.000294811320754717	0.000131027253668763	3.27568134171908e-05	k__Bacteria;p__Planctomycetes;c__Planctomycetacia;o__Planctomycetales;f__Planctomycetaceae;g__Pirellula
OTU_883	0	0	0	0	0	0	0	0	0	0	0	0.000589622641509434	0.000884433962264151	0	0	0	0	0	0	k__Bacteria;p__Proteobacteria;c__Gammaproteobacteria
OTU_884	0	0	0	0	0	0	0	0	0	0	0	0.00127751572327044	0.000589622641509434	3.27568134171908e-05	0	0	0	0	0	k__Bacteria;p__Cyanobacteria;c__unidentified_Cyanobacteria;o__SubsectionIII;f__FamilyI;g__Leptolyngbya
OTU_885	0	0	0	0	0	0	0	0	0	0	0	0	0	0	0	0	0	0.000818920335429769	0	k__Bacteria;p__Bacteroidetes;c__Bacteroidia;o__Bacteroidales;f__Prevotellaceae;g__Alloprevotella
OTU_886	0	0	0	0	0	0	0	0	0	0	0	0.00160508385744235	0.00121200209643606	0	0	0	3.27568134171908e-05	0	0	k__Bacteria;p__Cyanobacteria;c__unidentified_Cyanobacteria;o__SubsectionI;f__FamilyI;g__Gloeocalita;s__
OTU_887	0	0	0	0	0	0	0	3.27568134171908e-05	0	9.82704402515723e-05	3.27568134171908e-05	0	0	0	0.000163784067085954	3.27568134171908e-05	0.000131027253668763	0.000131027253668763	6.55136268343816e-05	k__Bacteria;p__Bacteroidetes;c__Sphingobacteriia;o__Sphingobacteriales;f__Saprospiraceae
OTU_888	0	0	0	0	0	3.27568134171908e-05	0	0	0	0	0	0	6.55136268343816e-05	6.55136268343816e-05	0.000753406708595388	9.82704402515723e-05	0.000229297693920335	6.55136268343816e-05	6.55136268343816e-05	k__Bacteria;p__Acidobacteria;c__Blastocatellia;o__unidentified_Blastocatellia;f__Blastocatellaceae_(Subgroup_4);g__Stenotrophobacter;s__
OTU_889	0	0	0	0	0	3.27568134171908e-05	3.27568134171908e-05	6.55136268343816e-05	0	0	0	0	0	6.55136268343816e-05	0	3.27568134171908e-05	9.82704402515723e-05	9.82704402515723e-05	0.000458595387840671	k__Bacteria;p__Proteobacteria;c__Deltaproteobacteria;o__Myxococcales;f__Sandaracinaceae;g__;s__
OTU_890	0	0	0	0	0	3.27568134171908e-05	0	3.27568134171908e-05	9.82704402515723e-05	9.82704402515723e-05	3.27568134171908e-05	0	0	0.00042583857442348	0.000131027253668763	0.000327568134171908	0.000393081761006289	0.000294811320754717	3.27568134171908e-05	k__Bacteria;p__Verrucomicrobia;c__OPB35_soil_group;o__;f__;g__;s__
OTU_891	0	0	6.55136268343816e-05	0	3.27568134171908e-05	3.27568134171908e-05	6.55136268343816e-05	0.000131027253668763	6.55136268343816e-05	0.000393081761006289	0.000196540880503145	6.55136268343816e-05	0	0	0.000393081761006289	9.82704402515723e-05	0.000262054507337526	6.55136268343816e-05	9.82704402515723e-05	k__Bacteria;p__Proteobacteria;c__Gammaproteobacteria;o__Xanthomonadales;f__Xanthomonadaceae;g__Stenotrophomonas;s__Stenotrophomonas_acidaminiphila
OTU_892	0	0	0.000491352201257862	0	0.000163784067085954	0	0	6.55136268343816e-05	3.27568134171908e-05	0.000131027253668763	0	0	3.27568134171908e-05	0	0	6.55136268343816e-05	0	3.27568134171908e-05	6.55136268343816e-05	k__Bacteria;p__Actinobacteria;c__unidentified_Actinobacteria;o__Propionibacteriales;f__Propionibacteriaceae;g__Propionibacterium;s__
OTU_893	0	0	0	0	0	3.27568134171908e-05	0	0.000163784067085954	6.55136268343816e-05	0.000163784067085954	9.82704402515723e-05	0	0	0	0	6.55136268343816e-05	0.000131027253668763	0	0	k__Bacteria;p__Actinobacteria;c__unidentified_Actinobacteria;o__Propionibacteriales;f__Propionibacteriaceae;g__Brooklawnia;s__
OTU_894	0	0	0	0	0	0	0	9.82704402515723e-05	9.82704402515723e-05	0	0	0	0	0	0	0	0	0	0.000884433962264151	k__Bacteria;p__Actinobacteria;c__unidentified_Actinobacteria
OTU_895	0	0	0	0	0	0	3.27568134171908e-05	0	3.27568134171908e-05	0	6.55136268343816e-05	0	0	0.000163784067085954	0.000131027253668763	0.00042583857442348	6.55136268343816e-05	0.000131027253668763	0.000131027253668763	k__Bacteria;p__Gemmatimonadetes;c__unidentified_Gemmatimonadetes;o__Gemmatimonadales;f__Gemmatimonadaceae;g__;s__
OTU_896	0	0	0	0	3.27568134171908e-05	0	6.55136268343816e-05	0	3.27568134171908e-05	9.82704402515723e-05	0	0	0	6.55136268343816e-05	0.000163784067085954	0.000196540880503145	0.000655136268343816	9.82704402515723e-05	6.55136268343816e-05	k__Bacteria;p__Chloroflexi;c__Anaerolineae;o__Anaerolineales;f__Anaerolineaceae
OTU_897	0	0	0	0	3.27568134171908e-05	0	0	6.55136268343816e-05	0	6.55136268343816e-05	6.55136268343816e-05	0	0.000131027253668763	9.82704402515723e-05	0.000622379454926625	9.82704402515723e-05	0.000229297693920335	0.000196540880503145	6.55136268343816e-05	k__Bacteria;p__Proteobacteria;c__Gammaproteobacteria;o__Xanthomonadales;f__unidentified_Xanthomonadales;g__Acidibacter;s__
OTU_898	0	0	0	0	0	3.27568134171908e-05	3.27568134171908e-05	6.55136268343816e-05	0.000196540880503145	0.000163784067085954	3.27568134171908e-05	0.000229297693920335	0.000131027253668763	9.82704402515723e-05	6.55136268343816e-05	0.000196540880503145	3.27568134171908e-05	9.82704402515723e-05	6.55136268343816e-05	k__Bacteria;p__Bacteroidetes;c__Sphingobacteriia;o__Sphingobacteriales;f__Chitinophagaceae
OTU_899	0	0	0	0	0	0	0	0	0	0	0	0	0.000196540880503145	0	0.00209643605870021	0	0	6.55136268343816e-05	3.27568134171908e-05	k__Bacteria;p__Proteobacteria;c__Deltaproteobacteria;o__Myxococcales;f__BIrii41;g__;s__
OTU_900	0	0	0	0	0	0.000229297693920335	3.27568134171908e-05	6.55136268343816e-05	3.27568134171908e-05	0.00042583857442348	0	0	0	0	0	0	0	0	0	k__Bacteria;p__Bacteroidetes;c__Bacteroidetes_vadinHA17;o__;f__;g__;s__
OTU_901	0	0	0	0	6.55136268343816e-05	3.27568134171908e-05	0	3.27568134171908e-05	3.27568134171908e-05	3.27568134171908e-05	6.55136268343816e-05	0	0	0.000196540880503145	6.55136268343816e-05	0.00042583857442348	3.27568134171908e-05	0.000131027253668763	3.27568134171908e-05	k__Bacteria;p__Proteobacteria;c__Betaproteobacteria;o__SC-I-84
OTU_902	0	0	0	0	0.000262054507337526	0.000687893081761006	9.82704402515723e-05	3.27568134171908e-05	6.55136268343816e-05	0.00124475890985325	0.000818920335429769	0.000982704402515723	0.00291535639412998	0.00042583857442348	0.000393081761006289	0.000229297693920335	0.000294811320754717	0.000163784067085954	0.00101546121593291	k__Bacteria;p__Proteobacteria;c__Betaproteobacteria;o__Burkholderiales;f__Comamonadaceae
OTU_903	0	0.0014085429769392	0	0	0.000327568134171908	0.000458595387840671	9.82704402515723e-05	0.000753406708595388	0.00163784067085954	0.00160508385744235	0.000917190775681342	0.00173611111111111	0.00232573375262055	0.000556865828092243	0.00196540880503145	0.000884433962264151	0.000524109014675052	0.000327568134171908	0.00160508385744235	k__Bacteria;p__Proteobacteria;c__Betaproteobacteria;o__Burkholderiales;f__Comamonadaceae;g__Hydrogenophaga;s__Hydrogenophaga_intermedia
OTU_904	0	0	0	0	0	0	0	0	0	0	0	0.000917190775681342	0.000917190775681342	0	6.55136268343816e-05	0	0	0	0	k__Bacteria;p__Cyanobacteria;c__Chloroplast;o__unidentified_Chloroplast;f__unidentified_Chloroplast;g__unidentified_Chloroplast;s__Staurastrum_punctulatum
OTU_905	0	0	0	0	3.27568134171908e-05	0.000294811320754717	0	3.27568134171908e-05	0	0	6.55136268343816e-05	0.000196540880503145	0.00144129979035639	0	0	3.27568134171908e-05	0	3.27568134171908e-05	3.27568134171908e-05	k__Bacteria;p__Bacteroidetes;c__Bacteroidia;o__Bacteroidales;f__Bacteroidaceae;g__Bacteroides
OTU_906	0	0	0	0	0	0	3.27568134171908e-05	0	0	3.27568134171908e-05	0	0	0	0	0.000163784067085954	3.27568134171908e-05	0.000294811320754717	6.55136268343816e-05	0	k__Bacteria;p__Bacteroidetes;c__Sphingobacteriia;o__Sphingobacteriales;f__Saprospiraceae
OTU_907	0	0	0	0	3.27568134171908e-05	0	3.27568134171908e-05	3.27568134171908e-05	6.55136268343816e-05	0.000131027253668763	3.27568134171908e-05	0	0	0.000458595387840671	0.000458595387840671	0.000229297693920335	0.000687893081761006	0.000458595387840671	0.000393081761006289	k__Bacteria
OTU_908	0	0	0	0	0	6.55136268343816e-05	0	0	0	3.27568134171908e-05	3.27568134171908e-05	0.000753406708595388	0.000360324947589099	0	0.000393081761006289	0	6.55136268343816e-05	9.82704402515723e-05	0.000163784067085954	k__Bacteria;p__Bacteroidetes;c__Sphingobacteriia;o__Sphingobacteriales;f__Chitinophagaceae;g__Dinghuibacter;s__
OTU_909	0	0	0	0	0	0	0	0	0	0	0	0.000949947589098532	0.000720649895178197	0	0	0	0	0	0	k__Bacteria;p__Proteobacteria;c__Alphaproteobacteria;o__Rhodospirillales;f__DA111;g__;s__
OTU_910	0	0	0	0	0	0	0	0	0	6.55136268343816e-05	0	0	0	0.000262054507337526	0	0.000360324947589099	0.000131027253668763	6.55136268343816e-05	0	k__Bacteria;p__Acidobacteria;c__Subgroup_6
OTU_911	0	0	0	0	3.27568134171908e-05	6.55136268343816e-05	0	6.55136268343816e-05	6.55136268343816e-05	0	3.27568134171908e-05	0	0	0	0	0.000262054507337526	6.55136268343816e-05	0.000131027253668763	3.27568134171908e-05	k__Bacteria;p__Bacteroidetes;c__Bacteroidia;o__Bacteroidales;f__Prevotellaceae;g__Prevotella_7
OTU_912	0	0	0	0	0	3.27568134171908e-05	0	3.27568134171908e-05	3.27568134171908e-05	0	9.82704402515723e-05	0.000327568134171908	0.000229297693920335	0.00111373165618449	0.000360324947589099	0	0.000393081761006289	0.000196540880503145	0.000163784067085954	k__Bacteria;p__Proteobacteria;c__Alphaproteobacteria;o__Caulobacterales;f__Hyphomonadaceae
OTU_913	0	0	0	0	0	0	3.27568134171908e-05	0	0	0	3.27568134171908e-05	0	0	0	0	0	3.27568134171908e-05	0.000753406708595388	3.27568134171908e-05	k__Bacteria;p__Bacteroidetes;c__Bacteroidia;o__Bacteroidales;f__Prevotellaceae;g__Prevotella_7;s__Prevotella_sp._oral_clone_BR014
OTU_914	0	0	0	0	0	0	0	0	0	0	0	0	0	0.00206367924528302	0	0	3.27568134171908e-05	6.55136268343816e-05	0	k__Bacteria;p__Proteobacteria;c__Deltaproteobacteria;o__43F-1404R;f__;g__;s__
OTU_915	0	0	0	0	3.27568134171908e-05	0	0	3.27568134171908e-05	0	3.27568134171908e-05	3.27568134171908e-05	6.55136268343816e-05	9.82704402515723e-05	0.000163784067085954	0.000327568134171908	3.27568134171908e-05	0.000262054507337526	0.000196540880503145	0.000262054507337526	k__Bacteria;p__Planctomycetes;c__Planctomycetacia;o__Planctomycetales;f__Planctomycetaceae;g__Pirellula;s__
OTU_916	0	0	0	0	0	0	0.000360324947589099	0	0	3.27568134171908e-05	6.55136268343816e-05	0	0	0	0	3.27568134171908e-05	0.000131027253668763	3.27568134171908e-05	0	k__Bacteria;p__Firmicutes;c__Clostridia;o__Clostridiales;f__Eubacteriaceae;g__Acetobacterium;s__
OTU_917	0	0	0	0	0	6.55136268343816e-05	6.55136268343816e-05	0	3.27568134171908e-05	3.27568134171908e-05	3.27568134171908e-05	0	0	0.00153957023060797	0.000458595387840671	0.000229297693920335	0.000163784067085954	0.000294811320754717	0.000131027253668763	k__Bacteria;p__Proteobacteria;c__Deltaproteobacteria;o__Desulfurellales;f__Desulfurellaceae;g__H16;s__
OTU_918	0	0	0	0	0	0	0	0	0	3.27568134171908e-05	0	0	0.0014085429769392	0	0	0	0	0	0	k__Bacteria;p__Verrucomicrobia;c__Verrucomicrobiae;o__Verrucomicrobiales;f__Verrucomicrobiaceae;g__Akkermansia;s__
OTU_919	0	0	0	0	0	0	0	0	0	0	0	0	0	0	0	3.27568134171908e-05	0.000327568134171908	3.27568134171908e-05	0.000131027253668763	k__Bacteria;p__Chloroflexi;c__SBR2076;o__unidentified_SBR2076;f__unidentified_SBR2076;g__unidentified_SBR2076;s__Hypsibius_dujardini
OTU_920	0	0.000163784067085954	0.000229297693920335	0	6.55136268343816e-05	0	0	0	0	3.27568134171908e-05	0.000163784067085954	0.000458595387840671	0.000131027253668763	0	0	3.27568134171908e-05	3.27568134171908e-05	0	3.27568134171908e-05	k__Bacteria;p__Bacteroidetes;c__Flavobacteriia;o__Flavobacteriales;f__Flavobacteriaceae;g__Chryseobacterium
OTU_921	0	0	0.000131027253668763	0	9.82704402515723e-05	0.000131027253668763	0.000131027253668763	3.27568134171908e-05	3.27568134171908e-05	0.000163784067085954	0.000229297693920335	0.00167059748427673	0.00144129979035639	0.00114648846960168	0.00199816561844864	0.000786163522012579	0.00042583857442348	0.0010482180293501	0.000393081761006289	k__Bacteria;p__Proteobacteria;c__Betaproteobacteria
OTU_922	0	0	0	0	0	0	0	0	0.000196540880503145	0.000163784067085954	0.000131027253668763	0.000131027253668763	0	9.82704402515723e-05	0.000229297693920335	3.27568134171908e-05	0	3.27568134171908e-05	3.27568134171908e-05	k__Bacteria;p__Actinobacteria;c__unidentified_Actinobacteria;o__Propionibacteriales;f__Nocardioidaceae;g__Nocardioides
OTU_923	0	0	0	0	0	0	0	6.55136268343816e-05	0	0	0	0	0	0.000884433962264151	0	0	0.000229297693920335	0	0	k__Bacteria;p__Cyanobacteria;c__unidentified_Cyanobacteria
OTU_924	0	0	0	0	3.27568134171908e-05	3.27568134171908e-05	6.55136268343816e-05	6.55136268343816e-05	0.000131027253668763	0.000163784067085954	3.27568134171908e-05	0	0	0.000786163522012579	0.00124475890985325	0.00042583857442348	0.00042583857442348	0.000655136268343816	0.00042583857442348	k__Bacteria;p__Proteobacteria;c__Deltaproteobacteria;o__NB1-j;f__;g__;s__
OTU_925	0	6.55136268343816e-05	0	0	0	0	0	9.82704402515723e-05	0.000229297693920335	3.27568134171908e-05	0	0	0	0	0	9.82704402515723e-05	0	0	6.55136268343816e-05	k__Bacteria;p__Bacteroidetes;c__Sphingobacteriia;o__Sphingobacteriales;f__Sphingobacteriaceae;g__Pedobacter
OTU_926	0	0	0	0	6.55136268343816e-05	0	3.27568134171908e-05	0	3.27568134171908e-05	6.55136268343816e-05	0.000163784067085954	0	0	0	0	0	0.000327568134171908	0.000589622641509434	9.82704402515723e-05	k__Bacteria;p__Firmicutes;c__Clostridia;o__Clostridiales;f__Ruminococcaceae;g__Faecalibacterium;s__
OTU_927	0	0	0.000786163522012579	0	0	0	0	0	0	0	0	0.000262054507337526	6.55136268343816e-05	0	0	0	0	0	0	k__Bacteria;p__Bacteroidetes;c__Cytophagia;o__Cytophagales;f__Cytophagaceae;g__Spirosoma;s__Spirosoma_sp._TX0406
OTU_928	0	0	0	0	0	0	0	0	0.000491352201257862	0	0	0	0	0	0	0	0	0	0	k__Bacteria;p__Proteobacteria;c__Deltaproteobacteria;o__Myxococcales;f__Sandaracinaceae;g__;s__
OTU_929	0	0	0	0	0.00245676100628931	0	0	0	0	0	0	0	0	0	0	0	0	0	0	k__Bacteria
OTU_930	0	0	0	0	0	3.27568134171908e-05	0	0	0	0.000131027253668763	0	0.000131027253668763	6.55136268343816e-05	6.55136268343816e-05	0.000262054507337526	6.55136268343816e-05	0.000196540880503145	0.000294811320754717	0.000196540880503145	k__Bacteria;p__Bacteroidetes;c__Sphingobacteriia;o__Sphingobacteriales;f__Saprospiraceae;g__Phaeodactylibacter;s__
OTU_931	0	0	0	0	0	0	0	0	0	0	0	0	0	0.000393081761006289	3.27568134171908e-05	0.000949947589098532	3.27568134171908e-05	6.55136268343816e-05	0	k__Archaea;p__Euryarchaeota;c__Thermoplasmata;o__Thermoplasmatales
OTU_932	0	0	0	0	3.27568134171908e-05	0.000131027253668763	3.27568134171908e-05	0	0	6.55136268343816e-05	6.55136268343816e-05	0	0	0	0	0	0.000131027253668763	9.82704402515723e-05	0	k__Bacteria;p__Bacteroidetes;c__Bacteroidia;o__Bacteroidales;f__Porphyromonadaceae;g__;s__
OTU_933	0	0	0	0	0	0	0	0	0	0	0	0	3.27568134171908e-05	0	9.82704402515723e-05	0	0.000294811320754717	0	0.000131027253668763	k__Bacteria;p__Proteobacteria;c__Alphaproteobacteria;o__Rickettsiales;f__Mitochondria
OTU_934	0	0	0	0	3.27568134171908e-05	6.55136268343816e-05	3.27568134171908e-05	3.27568134171908e-05	0	9.82704402515723e-05	0.000131027253668763	0	0	0	0	0	0.000196540880503145	0.00042583857442348	6.55136268343816e-05	k__Bacteria;p__Bacteroidetes;c__Bacteroidia;o__Bacteroidales;f__Porphyromonadaceae
OTU_935	0	0	0	0	0	6.55136268343816e-05	0	0	0.000327568134171908	3.27568134171908e-05	0	0	0	0	0	0	0	0	6.55136268343816e-05	k__Bacteria;p__Ignavibacteriae;c__Ignavibacteria;o__Ignavibacteriales;f__PHOS-HE36;g__;s__
OTU_936	0	0	0	0	0	0	0	0	0	0	3.27568134171908e-05	0	0	0.0010482180293501	6.55136268343816e-05	0.000163784067085954	6.55136268343816e-05	3.27568134171908e-05	3.27568134171908e-05	k__Bacteria;p__Proteobacteria;c__Alphaproteobacteria;o__Rhodospirillales
OTU_937	0	0	0	0	0	0.000131027253668763	0.000262054507337526	9.82704402515723e-05	0	0.000131027253668763	6.55136268343816e-05	0	0	0	0	0.000163784067085954	0.000196540880503145	0.000131027253668763	0	k__Bacteria;p__Firmicutes;c__Negativicutes;o__Selenomonadales;f__Veillonellaceae
OTU_938	0	0	0	0	0	0	0	0	0	0	0	0.00124475890985325	0.000327568134171908	0	0	0	0	0	0	k__Bacteria;p__Proteobacteria;c__Alphaproteobacteria;o__Rhodospirillales;f__Acetobacteraceae
OTU_939	0	0	0	0	0	0	0	6.55136268343816e-05	0.000687893081761006	3.27568134171908e-05	0	0	0	0	0	6.55136268343816e-05	0	0	0	k__Bacteria;p__Proteobacteria;c__Gammaproteobacteria;o__Oceanospirillales;f__Halomonadaceae;g__Halomonas;s__Candidatus_Halomonas_phosphatis
OTU_940	0	0	0	0	0	6.55136268343816e-05	6.55136268343816e-05	3.27568134171908e-05	3.27568134171908e-05	6.55136268343816e-05	6.55136268343816e-05	6.55136268343816e-05	0	0.0010482180293501	0.000262054507337526	0.000524109014675052	0.000262054507337526	0.000458595387840671	0.000196540880503145	k__Bacteria;p__Proteobacteria;c__Deltaproteobacteria;o__Desulfurellales;f__Desulfurellaceae;g__G55;s__
OTU_941	0	0	0	0	0	0.000262054507337526	0.000393081761006289	0	0	0	3.27568134171908e-05	0	0	0	0	0	3.27568134171908e-05	0	0	k__Bacteria;p__Firmicutes;c__Clostridia;o__Clostridiales;f__Lachnospiraceae
OTU_942	0	0	0.000982704402515723	0	0	0	0	0	0	0	0	0	0	0	0	0	0	0	0	k__Bacteria;p__Proteobacteria;c__Alphaproteobacteria;o__Rickettsiales;f__Mitochondria;g__unidentified_Mitochondria
OTU_943	0	0	0	0	3.27568134171908e-05	3.27568134171908e-05	0	0	0.000131027253668763	9.82704402515723e-05	6.55136268343816e-05	6.55136268343816e-05	3.27568134171908e-05	0	6.55136268343816e-05	6.55136268343816e-05	3.27568134171908e-05	0	0	k__Bacteria;p__Proteobacteria;c__Gammaproteobacteria;o__Pseudomonadales;f__Moraxellaceae;g__Perlucidibaca;s__
OTU_944	0	0	0	0	0	3.27568134171908e-05	3.27568134171908e-05	0	0	3.27568134171908e-05	0	0	0	0.00042583857442348	0.000196540880503145	0.000196540880503145	0.000196540880503145	0.000163784067085954	0.000196540880503145	k__Bacteria;p__Ignavibacteriae;c__Ignavibacteria;o__Ignavibacteriales;f__BSV26;g__;s__
OTU_945	0	0.00186713836477987	0	0	0	0	0	0	0	0.000163784067085954	0	9.82704402515723e-05	0.000131027253668763	0	0	0	0.000131027253668763	0	0	k__Bacteria;p__Proteobacteria;c__Alphaproteobacteria;o__Rhizobiales;f__unidentified_Rhizobiales;g__Phreatobacter
OTU_946	0	0	0	0	0	3.27568134171908e-05	0	0	0	0	0	0	0	0	0	0	0	0.000556865828092243	0	k__Bacteria;p__Bacteroidetes;c__Bacteroidia;o__Bacteroidales;f__unidentified_Bacteroidales;g__Phocaeicola;s__Phocaeicola_abscessus
OTU_947	0	0	0	0	0	0	3.27568134171908e-05	0	3.27568134171908e-05	3.27568134171908e-05	0	0.000196540880503145	0.000131027253668763	0.000262054507337526	0.000294811320754717	3.27568134171908e-05	6.55136268343816e-05	0.000131027253668763	6.55136268343816e-05	k__Bacteria;p__Proteobacteria;c__Deltaproteobacteria;o__NB1-j;f__;g__;s__
OTU_948	0	0	0	0	0	0	0	0	0	3.27568134171908e-05	0	0.000687893081761006	0.000753406708595388	0	0	0	0	0	0	k__Bacteria
OTU_949	0	0	0	0	3.27568134171908e-05	0.000262054507337526	0.000753406708595388	0.000163784067085954	0.000622379454926625	0.00144129979035639	0.000131027253668763	0	0	0	0	0.000491352201257862	0.000327568134171908	0	0	k__Bacteria;p__Bacteroidetes;c__Sphingobacteriia;o__Sphingobacteriales;f__Lentimicrobiaceae;g__;s__
OTU_950	0	0	0	0	3.27568134171908e-05	0	0	0	0	0	0	0	0	0	3.27568134171908e-05	3.27568134171908e-05	0.000491352201257862	9.82704402515723e-05	3.27568134171908e-05	k__Bacteria;p__Acidobacteria;c__Subgroup_2;o__;f__;g__;s__
OTU_951	0	0	0	0	0	0	0	0	0	0	0	0.000556865828092243	0.000687893081761006	0	0	0	0	0	3.27568134171908e-05	k__Bacteria;p__Planctomycetes;c__Planctomycetacia;o__Planctomycetales;f__Planctomycetaceae
OTU_952	0	0	0	0	0	3.27568134171908e-05	0	0	0	3.27568134171908e-05	0	3.27568134171908e-05	0	3.27568134171908e-05	0	0	9.82704402515723e-05	3.27568134171908e-05	0.000262054507337526	k__Bacteria;p__Proteobacteria;c__Gammaproteobacteria;o__HTA4;f__;g__;s__
OTU_953	0	0	0	0	0	0	3.27568134171908e-05	0	0	0	0	3.27568134171908e-05	0	0.000524109014675052	3.27568134171908e-05	3.27568134171908e-05	0.000262054507337526	9.82704402515723e-05	6.55136268343816e-05	k__Bacteria;p__Proteobacteria;c__Alphaproteobacteria;o__Rhizobiales;f__A0839;g__;s__
OTU_954	0	0	0.000524109014675052	0	0	0	0	0	3.27568134171908e-05	0.000163784067085954	0.000163784067085954	6.55136268343816e-05	3.27568134171908e-05	0	0	3.27568134171908e-05	9.82704402515723e-05	6.55136268343816e-05	3.27568134171908e-05	k__Bacteria;p__Proteobacteria;c__Gammaproteobacteria;o__Xanthomonadales;f__Xanthomonadaceae;g__Lysobacter;s__Lysobacter_ximonensis
OTU_955	0	0	0	0	0	0	0	3.27568134171908e-05	0	3.27568134171908e-05	0	0	0	0.000524109014675052	0.000524109014675052	0.000294811320754717	0.000393081761006289	0.000458595387840671	0.000163784067085954	k__Bacteria;p__Gemmatimonadetes;c__unidentified_Gemmatimonadetes;o__Gemmatimonadales;f__Gemmatimonadaceae;g__;s__
OTU_956	0	0	0	0	0	0	3.27568134171908e-05	0.000163784067085954	6.55136268343816e-05	9.82704402515723e-05	3.27568134171908e-05	0.000196540880503145	3.27568134171908e-05	6.55136268343816e-05	0.000262054507337526	9.82704402515723e-05	9.82704402515723e-05	0.000163784067085954	6.55136268343816e-05	k__Bacteria;p__Firmicutes;c__Erysipelotrichia;o__Erysipelotrichales;f__Erysipelotrichaceae;g__Turicibacter;s__
OTU_957	0	0	0	0	9.82704402515723e-05	3.27568134171908e-05	9.82704402515723e-05	0.000687893081761006	3.27568134171908e-05	0.000131027253668763	0.000131027253668763	0	0	0	0	0.000524109014675052	0.000131027253668763	0.00153957023060797	0.000622379454926625	k__Bacteria;p__Actinobacteria;c__unidentified_Actinobacteria;o__Actinomycetales;f__Actinomycetaceae;g__Actinomyces
OTU_958	0	0	0	0	3.27568134171908e-05	3.27568134171908e-05	9.82704402515723e-05	0.000163784067085954	0.000131027253668763	9.82704402515723e-05	9.82704402515723e-05	0	0	0.00101546121593291	0.00101546121593291	0.00042583857442348	0.000524109014675052	0.000622379454926625	0.000163784067085954	k__Bacteria;p__Proteobacteria;c__Deltaproteobacteria;o__NB1-j;f__;g__;s__
OTU_959	0	0	0	0	0	0	0	0	0	0	0	0.000196540880503145	0.00127751572327044	0	0	0	0	0	0	k__Bacteria;p__Proteobacteria;c__Deltaproteobacteria;o__Oligoflexales;f__0319-6G20;g__unidentified_0319-6G20;s\_\_bacterium\_enrichment\_culture\_clone\_B126
OTU_960	0	0	0	0	0	0	0	0	0	0	3.27568134171908e-05	0	0	0.00042583857442348	9.82704402515723e-05	0	0.000131027253668763	0	0.000131027253668763	k__Bacteria
OTU_961	0	0	0	0	0	0	0	0	0	0	0	0	0	0	0	0	0.000589622641509434	6.55136268343816e-05	0	k__Bacteria;p__Proteobacteria;c__Deltaproteobacteria;o__Bdellovibrionales;f__Bacteriovoracaceae;g__Peredibacter;s__
OTU_962	0	0	0	0	3.27568134171908e-05	0	0	0	0	3.27568134171908e-05	0	0	0	0.000393081761006289	0.000262054507337526	0.000229297693920335	0.000360324947589099	0.000163784067085954	6.55136268343816e-05	k__Bacteria;p__Planctomycetes;c__Planctomycetacia;o__Planctomycetales;f__Planctomycetaceae;g__Zavarzinella
OTU_963	0	0	0	0	0	0	0	0	3.27568134171908e-05	3.27568134171908e-05	6.55136268343816e-05	0	0	0	0.000131027253668763	0.000131027253668763	0.00042583857442348	9.82704402515723e-05	6.55136268343816e-05	k__Bacteria;p__Armatimonadetes;c__Fimbriimonadia;o__Fimbriimonadales;f__Fimbriimonadaceae;g__;s__
OTU_964	0	0	0	0	0	6.55136268343816e-05	0	9.82704402515723e-05	0.000163784067085954	0.000262054507337526	6.55136268343816e-05	0	0	0	3.27568134171908e-05	9.82704402515723e-05	6.55136268343816e-05	9.82704402515723e-05	0.000131027253668763	k__Bacteria;p__Actinobacteria;c__unidentified_Actinobacteria;o__Micrococcales;f__Microbacteriaceae;g__Leucobacter
OTU_965	0	0	0	0	0	0	0	0	0	0	0	0.00111373165618449	0.00042583857442348	0	0	0	0	0	0	k__Bacteria;p__Bacteroidetes
OTU_966	0	0	0	0	0	0	0	0	0	0	0	0.00134302935010482	0.000262054507337526	0	0	0	0	0	0	k__Bacteria;p__Verrucomicrobia;c__Verrucomicrobiae;o__Verrucomicrobiales;f__Verrucomicrobiaceae;g__Prosthecobacter
OTU_967	0	0	0	0	3.27568134171908e-05	0	3.27568134171908e-05	0	3.27568134171908e-05	0.000131027253668763	0	0	0	0.000622379454926625	0.000458595387840671	0.000262054507337526	0.000589622641509434	0.000360324947589099	0.000491352201257862	k__Bacteria;p__Planctomycetes;c__Planctomycetacia;o__Planctomycetales;f__Planctomycetaceae;g__Planctomyces;s__
OTU_968	0	0	0	0	3.27568134171908e-05	3.27568134171908e-05	0	0	0	6.55136268343816e-05	0	0	0	0.000458595387840671	0.000196540880503145	9.82704402515723e-05	9.82704402515723e-05	3.27568134171908e-05	6.55136268343816e-05	k__Bacteria;p__Proteobacteria;c__Gammaproteobacteria;o__Xanthomonadales
OTU_969	0	0	0	0	6.55136268343816e-05	0	0	0	0	3.27568134171908e-05	3.27568134171908e-05	0	0	0	0	0	9.82704402515723e-05	0.000262054507337526	3.27568134171908e-05	k__Bacteria;p__Bacteroidetes;c__Bacteroidia;o__Bacteroidales;f__Rikenellaceae;g__Alistipes
OTU_970	0	0	3.27568134171908e-05	0.000131027253668763	0	0	0	0.000294811320754717	0.00160508385744235	0.00117924528301887	0.000393081761006289	0.00117924528301887	0.0010482180293501	0.00042583857442348	0.00137578616352201	0.000327568134171908	0.00042583857442348	0.000262054507337526	0.000360324947589099	k__Bacteria;p__Proteobacteria;c__Alphaproteobacteria;o__Sphingomonadales;f__Erythrobacteraceae;g__Altererythrobacter;s__Altererythrobacter_troitsensis
OTU_971	0	0	0	0	0	0	0	0.000131027253668763	0	3.27568134171908e-05	0	0	0	0	0	9.82704402515723e-05	3.27568134171908e-05	0.000131027253668763	0.000589622641509434	k__Bacteria;p__Bacteroidetes;c__Flavobacteriia;o__Flavobacteriales;f__Flavobacteriaceae;g__Bergeyella;s__
OTU_972	0	0	0	0	0	3.27568134171908e-05	0	0	0	6.55136268343816e-05	0	0	0	6.55136268343816e-05	0	0.000262054507337526	0.000262054507337526	6.55136268343816e-05	0	k__Bacteria;p__Verrucomicrobia;c__Spartobacteria;o__Chthoniobacterales;f__DA101_soil_group;g__;s__
OTU_973	0	0	0	0	3.27568134171908e-05	0	0	6.55136268343816e-05	0	0	0	0	0	0.000131027253668763	0	0.000720649895178197	0.000131027253668763	6.55136268343816e-05	6.55136268343816e-05	k__Bacteria;p__Gemmatimonadetes;c__unidentified_Gemmatimonadetes;o__Gemmatimonadales;f__Gemmatimonadaceae;g__;s__
OTU_974	0	0	0	0	0	6.55136268343816e-05	0	0.000458595387840671	3.27568134171908e-05	3.27568134171908e-05	0	0	0	0	0	3.27568134171908e-05	9.82704402515723e-05	0	6.55136268343816e-05	k__Bacteria;p__Proteobacteria;c__Gammaproteobacteria;o__Methylococcales;f__Methylococcaceae;g__Methylomonas
OTU_975	0	0	0	0	0	0	0	3.27568134171908e-05	0	3.27568134171908e-05	0	0	0	0.000196540880503145	0.000393081761006289	0.00042583857442348	0.00042583857442348	9.82704402515723e-05	9.82704402515723e-05	k__Bacteria;p__Planctomycetes;c__Planctomycetacia;o__Planctomycetales;f__Planctomycetaceae
OTU_976	0	0	0	0	3.27568134171908e-05	0	0	0	0	0	3.27568134171908e-05	0.000327568134171908	0.00150681341719078	0	3.27568134171908e-05	9.82704402515723e-05	9.82704402515723e-05	3.27568134171908e-05	0	k__Bacteria;p__Proteobacteria;c__Alphaproteobacteria;o__Rhodospirillales;f__Rhodospirillaceae
OTU_977	0	0	0	0	0	0	0	0	3.27568134171908e-05	3.27568134171908e-05	3.27568134171908e-05	0	0	3.27568134171908e-05	0.000589622641509434	3.27568134171908e-05	9.82704402515723e-05	0.000131027253668763	6.55136268343816e-05	k__Bacteria;p__Proteobacteria;c__Betaproteobacteria
OTU_978	0	3.27568134171908e-05	0.000720649895178197	3.27568134171908e-05	0	0	0	3.27568134171908e-05	0	0	3.27568134171908e-05	0.00199816561844864	0.000687893081761006	0	0	0	0	0	0	k__Bacteria;p__Proteobacteria;c__Alphaproteobacteria;o__Rhizobiales;f__Methylobacteriaceae;g__Methylobacterium
OTU_979	0	0	0	0	0	0.000262054507337526	6.55136268343816e-05	3.27568134171908e-05	9.82704402515723e-05	0	6.55136268343816e-05	3.27568134171908e-05	0	0.000196540880503145	0.000262054507337526	0.000196540880503145	0.000294811320754717	9.82704402515723e-05	0.000131027253668763	k__Bacteria;p__Gemmatimonadetes;c__unidentified_Gemmatimonadetes;o__Gemmatimonadales;f__Gemmatimonadaceae;g__;s__
OTU_980	0	0	0	0	0	0	3.27568134171908e-05	0.000163784067085954	6.55136268343816e-05	6.55136268343816e-05	3.27568134171908e-05	3.27568134171908e-05	0.000163784067085954	0.00117924528301887	0.000294811320754717	0.00147405660377359	0.0010482180293501	0.000393081761006289	6.55136268343816e-05	k__Bacteria;p__Acidobacteria;c__Subgroup_6;o__;f__;g__;s__
OTU_981	0	0	0	0	0	6.55136268343816e-05	0	0	0	0	3.27568134171908e-05	0	6.55136268343816e-05	0.000262054507337526	9.82704402515723e-05	0.000131027253668763	0.000327568134171908	0.000327568134171908	0.000163784067085954	k__Bacteria;p__Proteobacteria;c__Alphaproteobacteria
OTU_982	0	0	0	0	6.55136268343816e-05	6.55136268343816e-05	0	0	0	0	0.000163784067085954	0	0	0	0	0	0.000196540880503145	0	0	k__Bacteria;p__Bacteroidetes;c__Bacteroidia;o__Bacteroidales;f__Porphyromonadaceae;g__;s__
OTU_983	0	0	0	0	0	0	0	0	3.27568134171908e-05	0	3.27568134171908e-05	0	0	0	0.000524109014675052	3.27568134171908e-05	6.55136268343816e-05	0.000131027253668763	3.27568134171908e-05	k__Bacteria;p__Bacteroidetes;c__Sphingobacteriia;o__Sphingobacteriales;f__PHOS-HE51;g__;s__
OTU_984	0	0	0	0	3.27568134171908e-05	0	0	0	0	3.27568134171908e-05	0	9.82704402515723e-05	0.000131027253668763	0.000262054507337526	0.000327568134171908	0	0.000196540880503145	0.000131027253668763	6.55136268343816e-05	k__Bacteria;p__Gemmatimonadetes;c__unidentified_Gemmatimonadetes;o__Gemmatimonadales;f__Gemmatimonadaceae;g__Gemmatimonas;s__
OTU_985	0	0	0	0	0	0	0	0	0	0	0	0	0.00150681341719078	0	0	0	0	0	0	k__Bacteria;p__Proteobacteria;c__Deltaproteobacteria;o__Myxococcales;f__Nannocystaceae;g__Nannocystis
OTU_986	0	0	0	0	0	0	0	0	0	0	0	0	0	0.00131027253668763	0	0	0	0	0	k__Bacteria;p__Cyanobacteria;c__unidentified_Cyanobacteria;o__SubsectionIII;f__FamilyI
OTU_987	0	0	0	0	0	0.000229297693920335	0.00042583857442348	0.000163784067085954	6.55136268343816e-05	0.000262054507337526	6.55136268343816e-05	0	0	0	0	3.27568134171908e-05	0.000327568134171908	6.55136268343816e-05	6.55136268343816e-05	k__Bacteria;p__Proteobacteria;c__Deltaproteobacteria;o__Desulfovibrionales;f__Desulfovibrionaceae;g__Desulfovibrio;s__Desulfovibrio_mexicanus
OTU_988	0	0	0	0	0	0	0	9.82704402515723e-05	0	0	0	0	0.00117924528301887	9.82704402515723e-05	6.55136268343816e-05	6.55136268343816e-05	0	6.55136268343816e-05	0	k__Bacteria;p__Proteobacteria;c__Deltaproteobacteria;o__Bdellovibrionales;f__Bacteriovoracaceae;g__Peredibacter
OTU_989	0	0	0	0	0	3.27568134171908e-05	0	3.27568134171908e-05	3.27568134171908e-05	0	3.27568134171908e-05	0	0	0	0	0	0	0.000294811320754717	0	k__Bacteria;p__TM6_(Dependentiae)
OTU_990	0	0	0	0	0	0	3.27568134171908e-05	3.27568134171908e-05	0	6.55136268343816e-05	3.27568134171908e-05	0	3.27568134171908e-05	3.27568134171908e-05	0.000294811320754717	0.000294811320754717	0.000491352201257862	0.000229297693920335	0.00042583857442348	k__Bacteria;p__Chloroflexi;c__Anaerolineae;o__Anaerolineales;f__Anaerolineaceae;g__;s__
OTU_991	0	0	0	0	0	3.27568134171908e-05	0	3.27568134171908e-05	3.27568134171908e-05	3.27568134171908e-05	3.27568134171908e-05	0	0	0.00150681341719078	0.000524109014675052	0.000229297693920335	0.000262054507337526	0.000163784067085954	0.000229297693920335	k__Bacteria;p__Proteobacteria;c__Deltaproteobacteria;o__Myxococcales;f__Haliangiaceae;g__Haliangium;s__
OTU_992	0	0	0	0	3.27568134171908e-05	0	0	0	3.27568134171908e-05	0	3.27568134171908e-05	0	0	9.82704402515723e-05	0.000262054507337526	0	9.82704402515723e-05	0.000229297693920335	6.55136268343816e-05	k__Bacteria;p__Proteobacteria;c__Betaproteobacteria
OTU_993	0	0	0	0	0	0	0	0	0	0	3.27568134171908e-05	0.00134302935010482	0.00134302935010482	0.000360324947589099	0.000360324947589099	6.55136268343816e-05	0.000196540880503145	0.000163784067085954	6.55136268343816e-05	k__Bacteria;p__Acidobacteria;c__Solibacteres;o__Solibacterales;f__Solibacteraceae_(Subgroup_3);g__Bryobacter
OTU_994	0	0	0	0	0	9.82704402515723e-05	3.27568134171908e-05	6.55136268343816e-05	0	3.27568134171908e-05	6.55136268343816e-05	0	0	0.000196540880503145	6.55136268343816e-05	0.000720649895178197	0.000163784067085954	6.55136268343816e-05	3.27568134171908e-05	k__Bacteria;p__Acidobacteria;c__Subgroup_25;o__;f__;g__;s__
OTU_995	0	0	0	0	3.27568134171908e-05	0	0	0	0	0	0	0	0	0.000262054507337526	0	0.000229297693920335	0.000131027253668763	0.000163784067085954	0	k__Bacteria;p__Acidobacteria;c__Subgroup_22;o__;f__;g__;s__
OTU_996	0	0	0	0	0	9.82704402515723e-05	3.27568134171908e-05	0	3.27568134171908e-05	3.27568134171908e-05	0	0	0	0	0.00134302935010482	0	3.27568134171908e-05	6.55136268343816e-05	3.27568134171908e-05	k__Bacteria;p__Bacteroidetes;c__Sphingobacteriia;o__Sphingobacteriales;f__NS11-12_marine_group;g__;s__
OTU_997	0	0	0	0	0	3.27568134171908e-05	0	0	0.000294811320754717	0	0	6.55136268343816e-05	3.27568134171908e-05	0	0.000589622641509434	6.55136268343816e-05	6.55136268343816e-05	9.82704402515723e-05	6.55136268343816e-05	k__Bacteria;p__Bacteroidetes;c__Sphingobacteriia;o__Sphingobacteriales;f__env.OPS_17;g__;s__
OTU_998	0	0	0	0	0	3.27568134171908e-05	6.55136268343816e-05	3.27568134171908e-05	0.000229297693920335	9.82704402515723e-05	0	0.000327568134171908	0.000131027253668763	0	0	0	0	3.27568134171908e-05	9.82704402515723e-05	k__Bacteria;p__Firmicutes;c__Clostridia;o__Clostridiales;f__Peptostreptococcaceae;g__Intestinibacter;s__
OTU_999	0	0	0	0	0	3.27568134171908e-05	0	3.27568134171908e-05	6.55136268343816e-05	0.000131027253668763	3.27568134171908e-05	0	0	0	0	0.000196540880503145	0.000262054507337526	0	0	k__Bacteria;p__Chloroflexi;c__Anaerolineae;o__Anaerolineales;f__Anaerolineaceae
OTU_1000	0	0	0	0	3.27568134171908e-05	0	0	3.27568134171908e-05	0	3.27568134171908e-05	0	0	0	0	0	0	0.000327568134171908	3.27568134171908e-05	0	k__Bacteria
OTU_1001	0	0	0	0	0	0	0	0.000262054507337526	0.000163784067085954	0.000262054507337526	3.27568134171908e-05	0	0	0	0	6.55136268343816e-05	0.000196540880503145	0	0	k__Bacteria;p__Bacteroidetes;c__Bacteroidia;o__Bacteroidales;f__Rikenellaceae;g__vadinBC27_wastewater-sludge_group;s__
OTU_1002	0	0	0	0	0	0	0	0	0	0	0	0	0	0	0	0	9.82704402515723e-05	0.000491352201257862	6.55136268343816e-05	k__Bacteria;p__Elusimicrobia;c__unidentified_Elusimicrobia;o__Lineage_IV;f__;g__;s__
OTU_1003	0	0	0	0	0	6.55136268343816e-05	3.27568134171908e-05	3.27568134171908e-05	0	0	3.27568134171908e-05	6.55136268343816e-05	0.000556865828092243	3.27568134171908e-05	6.55136268343816e-05	0.000458595387840671	9.82704402515723e-05	6.55136268343816e-05	6.55136268343816e-05	k__Bacteria;p__Elusimicrobia;c__unidentified_Elusimicrobia;o__Lineage_IIb;f__;g__;s__
OTU_1004	0	0	0	0	0	0	0	0	3.27568134171908e-05	0	0	3.27568134171908e-05	6.55136268343816e-05	0.000163784067085954	0.000753406708595388	0.000262054507337526	0.000196540880503145	0.000196540880503145	0.000229297693920335	k__Bacteria;p__Proteobacteria;c__Alphaproteobacteria;o__Rhizobiales;f__Hyphomicrobiaceae;g__Pedomicrobium;s__
OTU_1005	0	0	0	0	6.55136268343816e-05	3.27568134171908e-05	0	0	3.27568134171908e-05	6.55136268343816e-05	9.82704402515723e-05	0	0	0.00226022012578616	0.000949947589098532	0.000360324947589099	0.000556865828092243	0.000917190775681342	0.000196540880503145	k__Bacteria;p__Latescibacteria;c__;o__;f__;g__;s__
OTU_1006	0	0	0	0	0	0	0	6.55136268343816e-05	0	9.82704402515723e-05	0	0	0	0.00042583857442348	0.000393081761006289	0.000458595387840671	0.000491352201257862	0.000229297693920335	0.000458595387840671	k__Bacteria;p__Planctomycetes;c__Planctomycetacia;o__Planctomycetales;f__Planctomycetaceae;g__Planctomyces;s__
OTU_1007	0	0	0	0	0	6.55136268343816e-05	3.27568134171908e-05	0.0014085429769392	0.000360324947589099	0.00042583857442348	0.000262054507337526	0.000589622641509434	0.000524109014675052	6.55136268343816e-05	0.00042583857442348	0.00042583857442348	0.000163784067085954	0.000131027253668763	0.000131027253668763	k__Bacteria;p__Proteobacteria;c__Alphaproteobacteria;o__Sphingomonadales;f__M05-Pitesti;g__;s__
OTU_1008	0	0	0	0	0	0	0	3.27568134171908e-05	6.55136268343816e-05	0.000622379454926625	0	0	0	0	0	6.55136268343816e-05	0.000229297693920335	0	0	k__Bacteria;p__Proteobacteria;c__Deltaproteobacteria;o__Syntrophobacterales;f__Syntrophaceae;g__Smithella;s__
OTU_1009	0	0	0	0	3.27568134171908e-05	0	0	0	0	0	0	0.000262054507337526	0.00137578616352201	0	0	0	0	9.82704402515723e-05	0	k__Bacteria;p__Bacteroidetes;c__Bacteroidia;o__Bacteroidales;f__Bacteroidaceae;g__Bacteroides
OTU_1010	0	0	0	0	0	0	0	0	0	0	0	3.27568134171908e-05	0.00144129979035639	0	0	0	0	0	0	k__Bacteria;p__Bacteroidetes;c__Bacteroidia;o__Bacteroidales
OTU_1011	0	0	0	0	6.55136268343816e-05	0	3.27568134171908e-05	3.27568134171908e-05	0	0.000131027253668763	3.27568134171908e-05	0	0	0.000655136268343816	0.000884433962264151	0.000556865828092243	0.000294811320754717	0.000393081761006289	0.000327568134171908	k__Bacteria;p__Chloroflexi;c__S085;o__;f__;g__;s__
OTU_1012	0	0	0	0	3.27568134171908e-05	3.27568134171908e-05	3.27568134171908e-05	3.27568134171908e-05	6.55136268343816e-05	3.27568134171908e-05	6.55136268343816e-05	0.00114648846960168	0.00153957023060797	0.0032101677148847	0.00085167714884696	0.000196540880503145	0.000294811320754717	0.000393081761006289	0.000818920335429769	k__Bacteria;p__Proteobacteria;c__Alphaproteobacteria;o__Sphingomonadales;f__Sphingomonadaceae;g__;s__
OTU_1013	0	0	0	0	0	3.27568134171908e-05	0	0	0	3.27568134171908e-05	0	0	0	0.000360324947589099	6.55136268343816e-05	0.000229297693920335	9.82704402515723e-05	0.000131027253668763	3.27568134171908e-05	k__Bacteria;p__Gemmatimonadetes;c__S0134_terrestrial_group;o__;f__;g__;s__
OTU_1014	0	0	0	0	0	0	0	0	0	0	6.55136268343816e-05	0.000458595387840671	0.00085167714884696	3.27568134171908e-05	0	0	0.000163784067085954	0	6.55136268343816e-05	k__Bacteria;p__Chlorobi;c__Chlorobia;o__Chlorobiales;f__OPB56;g__;s__
OTU_1015	0	0	0	0	0	0	0	3.27568134171908e-05	6.55136268343816e-05	0	0	0	0	0.000589622641509434	0.000393081761006289	0.000196540880503145	0.000196540880503145	9.82704402515723e-05	0.000131027253668763	k__Bacteria;p__Acidobacteria;c__Subgroup_17;o__;f__;g__;s__
OTU_1016	0	0	0	0	0	0	0	0	0	0	0	0.000196540880503145	0.00144129979035639	0	0	0	0	0	0	k__Bacteria;p__Proteobacteria;c__Alphaproteobacteria
OTU_1017	0	0	0	0	0	3.27568134171908e-05	0	0	0	6.55136268343816e-05	0	0	0	0.000884433962264151	9.82704402515723e-05	0	3.27568134171908e-05	9.82704402515723e-05	6.55136268343816e-05	k__Bacteria;p__Proteobacteria;c__Deltaproteobacteria;o__NB1-j;f__;g__;s__
OTU_1018	0	0	0	0	0	0	0	0	0	0	0	0.00229297693920335	9.82704402515723e-05	0.000163784067085954	6.55136268343816e-05	0	0	0	6.55136268343816e-05	k__Bacteria;p__Proteobacteria;c__Gammaproteobacteria;o__Xanthomonadales;f__Solimonadaceae;g__;s__
OTU_1019	0	3.27568134171908e-05	0	0	3.27568134171908e-05	6.55136268343816e-05	3.27568134171908e-05	0.000163784067085954	9.82704402515723e-05	0.000196540880503145	3.27568134171908e-05	0	0	0	0	6.55136268343816e-05	6.55136268343816e-05	3.27568134171908e-05	0	k__Bacteria;p__Bacteroidetes;c__Bacteroidia;o__Bacteroidales;f__Porphyromonadaceae;g__Petrimonas
OTU_1020	0	0	0	0	0	3.27568134171908e-05	3.27568134171908e-05	0	0	0	9.82704402515723e-05	0	0	0.000229297693920335	0.000458595387840671	0.000687893081761006	0.000360324947589099	0.000229297693920335	6.55136268343816e-05	k__Bacteria;p__Planctomycetes;c__Planctomycetacia;o__Planctomycetales;f__Planctomycetaceae;g__Pirellula;s__
OTU_1021	0	0	0	0	0	6.55136268343816e-05	0	6.55136268343816e-05	6.55136268343816e-05	9.82704402515723e-05	0	0	0	0	0	6.55136268343816e-05	3.27568134171908e-05	0	0	k__Bacteria;p__Verrucomicrobia;c__OPB35_soil_group;o__;f__;g__;s__
OTU_1022	0	0	0	0	0	3.27568134171908e-05	0	0	0	0	6.55136268343816e-05	0	0	0	0	0	6.55136268343816e-05	0.000196540880503145	0.000131027253668763	k__Bacteria;p__Firmicutes;c__Clostridia;o__Clostridiales;f__Lachnospiraceae;g__Fusicatenibacter;s__
OTU_1023	0	0	0	0	0	0	0	0	0	0	0	0	0	0.00117924528301887	0	0	0	0	0	k__Bacteria;p__Cyanobacteria;c__unidentified_Cyanobacteria;o__SubsectionIV;f__FamilyI
OTU_1024	0	0	0	0	0	0	0	0	0	0	3.27568134171908e-05	0.000491352201257862	0.00085167714884696	0.000131027253668763	3.27568134171908e-05	0	0	0	0	k__Bacteria;p__Planctomycetes;c__Phycisphaerae;o__Phycisphaerales;f__Phycisphaeraceae;g__CL500-3;s__
OTU_1025	0	0	0.000589622641509434	0	3.27568134171908e-05	3.27568134171908e-05	0.000163784067085954	6.55136268343816e-05	0.000982704402515723	0.00042583857442348	6.55136268343816e-05	0.000229297693920335	0.000393081761006289	3.27568134171908e-05	0.000393081761006289	0.000196540880503145	0.000196540880503145	0.000196540880503145	0.000294811320754717	k__Bacteria;p__Proteobacteria;c__Alphaproteobacteria;o__Rhodobacterales;f__Rhodobacteraceae
OTU_1026	0	0	0	0	0	0	0	0	0	0	0	0.000720649895178197	0.00085167714884696	0	0	0	0	0	0	k__Bacteria;p__Proteobacteria;c__Alphaproteobacteria;o__;f__;g__;s__
OTU_1027	0	0	0	0	0	0	3.27568134171908e-05	0	6.55136268343816e-05	6.55136268343816e-05	3.27568134171908e-05	0	0	0.00085167714884696	0.000360324947589099	0.000949947589098532	0.000327568134171908	6.55136268343816e-05	9.82704402515723e-05	k__Bacteria;p__Planctomycetes;c__Planctomycetacia;o__Planctomycetales;f__Planctomycetaceae;g__Planctomyces;s__
OTU_1028	0	0	0	0	0	0	0	0	0	0	0	0	0.0010809748427673	0	0	0	0	0	0	k__Bacteria;p__Proteobacteria;c__Gammaproteobacteria
OTU_1029	0	0	0	0	3.27568134171908e-05	0	0	3.27568134171908e-05	0	0.000393081761006289	0	0	0	0	0	0	0.000131027253668763	0	0	k__Bacteria;p__Firmicutes;c__Negativicutes;o__Selenomonadales;f__Veillonellaceae
OTU_1030	0	0	0	0	0	0	0	0	0	0	3.27568134171908e-05	0	0	0	0.000229297693920335	0.000556865828092243	6.55136268343816e-05	9.82704402515723e-05	0.000131027253668763	k__Bacteria;p__Nitrospirae;c__Nitrospira;o__Nitrospirales;f__Nitrospiraceae;g__unidentified_Nitrospiraceae
OTU_1031	0	0	0	0	0	0	0	0	0	0	0	0	0	0.000163784067085954	0	0.000196540880503145	6.55136268343816e-05	0.000163784067085954	9.82704402515723e-05	k__Bacteria;p__Acidobacteria;c__Subgroup_12;o__;f__;g__;s__
OTU_1032	0	0	0	0	3.27568134171908e-05	0	0	0	0	0	0	0	0	0	0	0.000458595387840671	6.55136268343816e-05	0	0	k__Bacteria;p__Chloroflexi
OTU_1033	0	0	0	0	0	3.27568134171908e-05	0	0	0	0	0	0.000720649895178197	0.000720649895178197	0	0	0	0	0	0	k__Bacteria;p__Bacteroidetes;c__Sphingobacteriia;o__Sphingobacteriales;f__NS11-12_marine_group;g__;s__
OTU_1034	0	0	0	0	3.27568134171908e-05	0	0	0	3.27568134171908e-05	0	0.000196540880503145	0	0	0	0	0.000131027253668763	0.000131027253668763	3.27568134171908e-05	0	k__Bacteria;p__Proteobacteria;c__Gammaproteobacteria;o__Thiotrichales;f__Thiotrichaceae;g__Thiothrix
OTU_1035	0	0	0	0	0	3.27568134171908e-05	3.27568134171908e-05	9.82704402515723e-05	0.000360324947589099	0.000131027253668763	0	0.000163784067085954	3.27568134171908e-05	0.000262054507337526	6.55136268343816e-05	3.27568134171908e-05	6.55136268343816e-05	0	9.82704402515723e-05	k__Bacteria;p__Verrucomicrobia;c__Opitutae;o__Opitutales;f__Opitutaceae;g__Opitutus;s__
OTU_1036	0	0	0	0	6.55136268343816e-05	0	3.27568134171908e-05	0	0	9.82704402515723e-05	0	0	0	0.000720649895178197	0.00042583857442348	0.000294811320754717	9.82704402515723e-05	0.000196540880503145	6.55136268343816e-05	k__Bacteria;p__Acidobacteria;c__Subgroup_6;o__;f__;g__;s__
OTU_1037	0	0	0	0	3.27568134171908e-05	3.27568134171908e-05	0	0	0	3.27568134171908e-05	0	0	0	6.55136268343816e-05	3.27568134171908e-05	0.000393081761006289	9.82704402515723e-05	3.27568134171908e-05	0	k__Bacteria;p__Acidobacteria;c__Subgroup_25;o__;f__;g__;s__
OTU_1038	0	0	0	0	0	9.82704402515723e-05	3.27568134171908e-05	3.27568134171908e-05	9.82704402515723e-05	0.000262054507337526	3.27568134171908e-05	0	0	0	0	0.000131027253668763	9.82704402515723e-05	0	0	k__Bacteria;p__Firmicutes;c__Clostridia;o__Clostridiales
OTU_1039	0	0	0	0	0	3.27568134171908e-05	0	3.27568134171908e-05	0	3.27568134171908e-05	3.27568134171908e-05	6.55136268343816e-05	0	0.00157232704402516	0.00085167714884696	0.000229297693920335	0.000229297693920335	0.000360324947589099	0.000163784067085954	k__Bacteria;p__Proteobacteria;c__Deltaproteobacteria;o__Desulfurellales;f__Desulfurellaceae;g__H16
OTU_1040	0	0	0	0	0	0	0	0	0	0	0	0.000491352201257862	0.000818920335429769	6.55136268343816e-05	9.82704402515723e-05	0	6.55136268343816e-05	3.27568134171908e-05	3.27568134171908e-05	k__Bacteria;p__Planctomycetes;c__Planctomycetacia;o__Planctomycetales;f__Planctomycetaceae;g__Gemmata;s__Gemmata_sp._Wa1-6
OTU_1041	0	6.55136268343816e-05	0	0	3.27568134171908e-05	0	0	0	0	3.27568134171908e-05	0	0.000786163522012579	0	0.000229297693920335	0.00229297693920335	0	3.27568134171908e-05	6.55136268343816e-05	9.82704402515723e-05	k__Bacteria;p__Bacteroidetes;c__Flavobacteriia;o__Flavobacteriales;f__Flavobacteriaceae;g__Flavobacterium
OTU_1042	0	0	0	0	3.27568134171908e-05	6.55136268343816e-05	3.27568134171908e-05	3.27568134171908e-05	0	6.55136268343816e-05	3.27568134171908e-05	0	0	0.000393081761006289	3.27568134171908e-05	0.000687893081761006	9.82704402515723e-05	0.000131027253668763	6.55136268343816e-05	k__Bacteria;p__Acidobacteria;c__Subgroup_2;o__;f__;g__;s__
OTU_1043	0	0	0	0	6.55136268343816e-05	3.27568134171908e-05	6.55136268343816e-05	6.55136268343816e-05	3.27568134171908e-05	0.000163784067085954	0	0	0	0	0	0.000524109014675052	0.000163784067085954	0.000131027253668763	3.27568134171908e-05	k__Bacteria;p__Acidobacteria;c__Subgroup_25;o__;f__;g__;s__
OTU_1044	0	0	0	0	0	0	0	0	3.27568134171908e-05	3.27568134171908e-05	6.55136268343816e-05	3.27568134171908e-05	0	0.00042583857442348	0.000262054507337526	0.000196540880503145	0.000294811320754717	0.000262054507337526	6.55136268343816e-05	k__Bacteria;p__Planctomycetes
OTU_1045	0	0	0	0	0	6.55136268343816e-05	0	3.27568134171908e-05	6.55136268343816e-05	0	0	0	0	0.00042583857442348	0	0.000196540880503145	0.000196540880503145	0.000131027253668763	6.55136268343816e-05	k__Bacteria;p__Planctomycetes
OTU_1046	0	0	0	0	0	0	0	3.27568134171908e-05	0	0	0	0.000196540880503145	0.000163784067085954	0	0	3.27568134171908e-05	0.000294811320754717	0	0	k__Bacteria;p__Acidobacteria;c__Blastocatellia;o__unidentified_Blastocatellia;f__Blastocatellaceae_(Subgroup_4);g__Blastocatella;s__
OTU_1047	0	0	0	0	3.27568134171908e-05	0	0	0	9.82704402515723e-05	3.27568134171908e-05	0	0	0	0.000163784067085954	0.000131027253668763	0.000393081761006289	0.000196540880503145	0.000196540880503145	0.000131027253668763	k__Bacteria
OTU_1048	0	0	0	0	9.82704402515723e-05	0.000196540880503145	0.000163784067085954	0	0	3.27568134171908e-05	9.82704402515723e-05	0	0	0	0	9.82704402515723e-05	0.000262054507337526	3.27568134171908e-05	0	k__Bacteria;p__Bacteroidetes;c__Bacteroidia;o__Bacteroidales;f__Prolixibacteraceae;g__Prolixibacter;s__
OTU_1049	0	0	0	0	0	0	0	0	0	3.27568134171908e-05	6.55136268343816e-05	0	0	0	0	6.55136268343816e-05	0	3.27568134171908e-05	0.000327568134171908	k__Bacteria;p__Bacteroidetes
OTU_1050	0	0	0	0	0	0	0	3.27568134171908e-05	3.27568134171908e-05	0	0	3.27568134171908e-05	0	0.000393081761006289	0.000589622641509434	0	9.82704402515723e-05	9.82704402515723e-05	3.27568134171908e-05	k__Bacteria;p__Acidobacteria;c__Solibacteres;o__Solibacterales;f__Solibacteraceae_(Subgroup_3);g__Bryobacter;s__
OTU_1051	0	0	0	0	6.55136268343816e-05	6.55136268343816e-05	0	3.27568134171908e-05	0.000163784067085954	6.55136268343816e-05	6.55136268343816e-05	3.27568134171908e-05	3.27568134171908e-05	0.000196540880503145	0.000491352201257862	0.000163784067085954	0.000458595387840671	0.000524109014675052	0.00042583857442348	k__Bacteria;p__Proteobacteria;c__Deltaproteobacteria;o__Myxococcales;f__;g__;s__
OTU_1052	0	0	0	0	0	3.27568134171908e-05	0	0	0	3.27568134171908e-05	0	0	0	0	0	6.55136268343816e-05	0.000229297693920335	6.55136268343816e-05	9.82704402515723e-05	k__Bacteria;p__Gemmatimonadetes;c__unidentified_Gemmatimonadetes;o__Gemmatimonadales;f__Gemmatimonadaceae;g__;s__
OTU_1053	0	0	0	0	0	3.27568134171908e-05	6.55136268343816e-05	0.000589622641509434	0.000229297693920335	0.000327568134171908	3.27568134171908e-05	0.000196540880503145	6.55136268343816e-05	3.27568134171908e-05	6.55136268343816e-05	0.000131027253668763	6.55136268343816e-05	9.82704402515723e-05	0	k__Bacteria;p__Proteobacteria;c__Alphaproteobacteria;o__Sphingomonadales;f__Sphingomonadaceae
OTU_1054	0	0	0	0	3.27568134171908e-05	3.27568134171908e-05	0	0	0	3.27568134171908e-05	0	0	0	0	0	0	0.000163784067085954	6.55136268343816e-05	0	k__Bacteria;p__TM6_(Dependentiae);c__;o__;f__;g__;s__
OTU_1055	0	0	0	0	0	0	0	0	0	0	0	0.000360324947589099	0.0010482180293501	0	0	0	0	0	0	k__Bacteria;p__Saccharibacteria;c__;o__;f__;g__;s__
OTU_1056	0	0	0	0	0	0	0	0	0	0	0	0.000917190775681342	0.00042583857442348	0	0	0	0	0	0	k__Bacteria;p__Cyanobacteria
OTU_1057	0	0	0	0	0	0	0.000196540880503145	0.000458595387840671	6.55136268343816e-05	0	0	0	0	0	0	0	0	0	0	k__Bacteria;p__Proteobacteria;c__Alphaproteobacteria;o__Caulobacterales;f__Hyphomonadaceae;g__;s__
OTU_1058	0	0	0	0	0	6.55136268343816e-05	0	3.27568134171908e-05	0	3.27568134171908e-05	6.55136268343816e-05	0	0	0	0.000524109014675052	0	0	0.000262054507337526	9.82704402515723e-05	k__Bacteria;p__Bacteroidetes;c__Cytophagia;o__Cytophagales;f__Cytophagaceae
OTU_1059	0	0	0	0	0	0	0	0	0.000360324947589099	0	0	3.27568134171908e-05	6.55136268343816e-05	0	0	0	0	0	0	k__Bacteria;p__Proteobacteria;c__Gammaproteobacteria
OTU_1060	0	0.00144129979035639	3.27568134171908e-05	0	3.27568134171908e-05	0	3.27568134171908e-05	0	0	0	0	0.000294811320754717	3.27568134171908e-05	0	0	0	0	0	0	k__Bacteria;p__Proteobacteria;c__Alphaproteobacteria;o__Rhizobiales;f__Methylobacteriaceae;g__Methylobacterium
OTU_1061	0	0	0	0	0	0	0	0	0	0.000622379454926625	0	0	0	0	0	3.27568134171908e-05	0	0	0	k__Bacteria
OTU_1062	0	0	0	0	0	6.55136268343816e-05	0	0.000458595387840671	0	0	0	0	0	0	0	0	0	0.000196540880503145	6.55136268343816e-05	k__Bacteria;p__Firmicutes;c__Clostridia;o__Clostridiales;f__Lachnospiraceae;g__Catonella;s__
OTU_1063	0	0	0	0	6.55136268343816e-05	3.27568134171908e-05	0	3.27568134171908e-05	6.55136268343816e-05	3.27568134171908e-05	0	0.000163784067085954	0.000229297693920335	3.27568134171908e-05	6.55136268343816e-05	9.82704402515723e-05	0.00114648846960168	0.000327568134171908	6.55136268343816e-05	k__Bacteria;p__Acidobacteria;c__Subgroup_2
OTU_1064	0	0	0	0	0	0	0	0	0	0	0	3.27568134171908e-05	0	0.00117924528301887	0.000229297693920335	3.27568134171908e-05	0.000294811320754717	6.55136268343816e-05	6.55136268343816e-05	k__Bacteria;p__Chloroflexi;c__Chloroflexia;o__Chloroflexales;f__Roseiflexaceae;g__Roseiflexus
OTU_1065	0	0.00370151991614256	0	0	3.27568134171908e-05	0	6.55136268343816e-05	6.55136268343816e-05	0	6.55136268343816e-05	0	3.27568134171908e-05	0	0	0.000262054507337526	9.82704402515723e-05	6.55136268343816e-05	0.000163784067085954	0.000655136268343816	k__Bacteria;p__Firmicutes;c__Bacilli;o__Bacillales;f__Bacillaceae;g__Bacillus
OTU_1066	0	0	0	0	3.27568134171908e-05	0.000131027253668763	0.000229297693920335	9.82704402515723e-05	0.000294811320754717	0.000720649895178197	0.000196540880503145	0	0	0	0	3.27568134171908e-05	9.82704402515723e-05	3.27568134171908e-05	0	k__Bacteria;p__Bacteroidetes;c__WCHB1-32;o__;f__;g__;s__
OTU_1067	0	0	0	0	0	3.27568134171908e-05	0	0	0	3.27568134171908e-05	0	3.27568134171908e-05	0	0.000131027253668763	0.000393081761006289	0.000131027253668763	3.27568134171908e-05	9.82704402515723e-05	6.55136268343816e-05	k__Bacteria;p__Proteobacteria;c__Betaproteobacteria;o__Nitrosomonadales;f__Nitrosomonadaceae;g__;s__
OTU_1068	0	0	0	0	0	0	0	0	3.27568134171908e-05	0	0	0	0	9.82704402515723e-05	0.00186713836477987	0	3.27568134171908e-05	0.000163784067085954	6.55136268343816e-05	k__Bacteria;p__Bacteroidetes;c__Sphingobacteriia;o__Sphingobacteriales;f__Chitinophagaceae;g__Flavihumibacter;s__
OTU_1069	0	0	0	0	0	3.27568134171908e-05	3.27568134171908e-05	0	3.27568134171908e-05	0	0	0	0	0.000786163522012579	0.000229297693920335	0.000131027253668763	6.55136268343816e-05	0.000163784067085954	6.55136268343816e-05	k__Bacteria;p__Proteobacteria;c__Deltaproteobacteria;o__Myxococcales;f__Sandaracinaceae;g__;s__
OTU_1070	0	0	0	0	6.55136268343816e-05	3.27568134171908e-05	0	3.27568134171908e-05	0	0.000131027253668763	3.27568134171908e-05	3.27568134171908e-05	0	9.82704402515723e-05	0.000131027253668763	0.000360324947589099	0.000294811320754717	0.000360324947589099	9.82704402515723e-05	k__Bacteria;p__Verrucomicrobia;c__OPB35_soil_group;o__;f__;g__;s__
OTU_1071	0	3.27568134171908e-05	0	0	0	3.27568134171908e-05	0	0	0	3.27568134171908e-05	0	0	0	0	0	9.82704402515723e-05	0.000131027253668763	0.000163784067085954	9.82704402515723e-05	k__Bacteria;p__Firmicutes;c__Negativicutes;o__Selenomonadales;f__Veillonellaceae;g__Megasphaera;s__Megasphaera_micronuciformis
OTU_1072	0	0	0	0	0	0	0	0	0	6.55136268343816e-05	0	6.55136268343816e-05	0.000327568134171908	0.000622379454926625	3.27568134171908e-05	0	0	3.27568134171908e-05	6.55136268343816e-05	k__Bacteria;p__Proteobacteria;c__Alphaproteobacteria;o__Rhizobiales;f__Hyphomicrobiaceae
OTU_1073	0	0	0	0	0	0	0	0	0	0	0	3.27568134171908e-05	0	0.000294811320754717	3.27568134171908e-05	0	0.000196540880503145	0	0	k__Bacteria;p__Proteobacteria;c__Alphaproteobacteria;o__Rickettsiales;f__Mitochondria;g__unidentified_Mitochondria
OTU_1074	0	0	0	0	0	3.27568134171908e-05	0	0	3.27568134171908e-05	3.27568134171908e-05	0	0	0	0	0.000262054507337526	0	0.000163784067085954	6.55136268343816e-05	0.000131027253668763	k__Bacteria;p__Bacteroidetes;c__Sphingobacteriia;o__Sphingobacteriales;f__Saprospiraceae
OTU_1075	0	0	0	0	0	0	0	0	0	0	0	0	0	3.27568134171908e-05	0.000360324947589099	0	9.82704402515723e-05	0.000163784067085954	6.55136268343816e-05	k__Bacteria;p__Proteobacteria;c__Deltaproteobacteria;o__Myxococcales;f__Haliangiaceae;g__Haliangium;s__
OTU_1076	0	0	0	0	0	0	0	0	0	3.27568134171908e-05	0	0	0	0.000360324947589099	0	6.55136268343816e-05	6.55136268343816e-05	0.000262054507337526	0.000131027253668763	k__Bacteria;p__Latescibacteria;c__;o__;f__;g__;s__
OTU_1077	0	0	0	0	0	0	0	0	0	3.27568134171908e-05	0	0	0	9.82704402515723e-05	0	0.000229297693920335	6.55136268343816e-05	0	6.55136268343816e-05	k__Bacteria;p__Gemmatimonadetes;c__unidentified_Gemmatimonadetes;o__Gemmatimonadales;f__Gemmatimonadaceae;g__;s__
OTU_1078	0	0	0	0	0	6.55136268343816e-05	3.27568134171908e-05	6.55136268343816e-05	6.55136268343816e-05	0.000524109014675052	3.27568134171908e-05	0	0	0	0	6.55136268343816e-05	0.000196540880503145	0	0	k__Bacteria;p__Firmicutes;c__Clostridia;o__Clostridiales;f__Christensenellaceae;g__Christensenellaceae_R-7_group;s__
OTU_1079	0	0	0	0	3.27568134171908e-05	3.27568134171908e-05	0	0	3.27568134171908e-05	3.27568134171908e-05	0	0	0	9.82704402515723e-05	0	0.00042583857442348	0.000131027253668763	0.000131027253668763	3.27568134171908e-05	k__Bacteria;p__Acidobacteria;c__unidentified_Acidobacteria;o__Acidobacteriales;f__Acidobacteriaceae_(Subgroup_1);g__;s__
OTU_1080	0	0	0	0	0	3.27568134171908e-05	3.27568134171908e-05	0	0	0	0	0	0	0	9.82704402515723e-05	0	0.000262054507337526	9.82704402515723e-05	0	k__Bacteria;p__Planctomycetes;c__Phycisphaerae;o__S-70;f__;g__;s__
OTU_1081	0	0	0	0	0	3.27568134171908e-05	0	0	0	0	0	9.82704402515723e-05	0	0.000360324947589099	0.000131027253668763	0	9.82704402515723e-05	3.27568134171908e-05	3.27568134171908e-05	k__Bacteria;p__Cyanobacteria;c__unidentified_Cyanobacteria;o__SubsectionIII;f__FamilyI
OTU_1082	0	0	0	0	0	3.27568134171908e-05	0	0	0	0	0	0.000196540880503145	0.000360324947589099	0.000229297693920335	0.000294811320754717	0.000131027253668763	9.82704402515723e-05	9.82704402515723e-05	6.55136268343816e-05	k__Bacteria;p__Spirochaetes;c__unidentified_Spirochaetes;o__Spirochaetales;f__Leptospiraceae;g__Turneriella;s__Turneriella_parva
OTU_1083	0	0	0	0	0	9.82704402515723e-05	6.55136268343816e-05	3.27568134171908e-05	9.82704402515723e-05	6.55136268343816e-05	3.27568134171908e-05	0	0	0.000294811320754717	0.000327568134171908	0.0010482180293501	0.000196540880503145	0.000196540880503145	0.000229297693920335	k__Bacteria;p__Proteobacteria;c__Betaproteobacteria;o__Nitrosomonadales;f__Nitrosomonadaceae;g__;s__
OTU_1084	0	0	0	0	0	0	3.27568134171908e-05	6.55136268343816e-05	0.000131027253668763	3.27568134171908e-05	6.55136268343816e-05	0	0	0.000655136268343816	0.000131027253668763	0.00127751572327044	0.000393081761006289	0.000294811320754717	9.82704402515723e-05	k__Bacteria;p__Acidobacteria;c__Subgroup_6
OTU_1085	0	0	0	0	0	3.27568134171908e-05	3.27568134171908e-05	0	3.27568134171908e-05	3.27568134171908e-05	3.27568134171908e-05	0	0	6.55136268343816e-05	0	0.000196540880503145	0.000524109014675052	0.000163784067085954	6.55136268343816e-05	k__Bacteria;p__Verrucomicrobia;c__OPB35_soil_group;o__;f__;g__;s__
OTU_1086	0	0	0	0	3.27568134171908e-05	0	0	6.55136268343816e-05	3.27568134171908e-05	6.55136268343816e-05	3.27568134171908e-05	0	0	0	0	9.82704402515723e-05	0.000131027253668763	6.55136268343816e-05	6.55136268343816e-05	k__Bacteria;p__Firmicutes;c__Clostridia;o__Clostridiales;f__Family_XIII;g__[Eubacterium]_nodatum_group
OTU_1087	0	0	0	0	0	0	0	0	0	0	0	0.00085167714884696	0.000491352201257862	0	0	0	0	0	0	k__Bacteria;p__Chlorobi;c__Chlorobia;o__Chlorobiales;f__OPB56;g__;s__
OTU_1088	0	0	0	0	3.27568134171908e-05	0	0	3.27568134171908e-05	0	3.27568134171908e-05	0	0	0	3.27568134171908e-05	3.27568134171908e-05	6.55136268343816e-05	9.82704402515723e-05	0.000196540880503145	0	k__Bacteria;p__Verrucomicrobia;c__OPB35_soil_group
OTU_1089	0	0	0	0	0	0	0	0	0	0	0	0	0	0	0	0	0	0	0.000720649895178197	k__Bacteria;p__Parcubacteria;c__Candidatus_Falkowbacteria;o__;f__;g__;s__
OTU_1090	0	0	0	0	6.55136268343816e-05	3.27568134171908e-05	3.27568134171908e-05	0.000131027253668763	9.82704402515723e-05	0.000131027253668763	0	0	0	0.000262054507337526	0.0010809748427673	0.000229297693920335	0.00117924528301887	0.00101546121593291	0.000655136268343816	k__Bacteria;p__Proteobacteria;c__Alphaproteobacteria;o__Rhizobiales
OTU_1091	0	0	0	0	0	0	0	0	0	0	0	6.55136268343816e-05	0.00114648846960168	0	0	0	0	0	0	k__Bacteria;p__Proteobacteria;c__Alphaproteobacteria
OTU_1092	0	0	0	0	3.27568134171908e-05	3.27568134171908e-05	0	0	0	0	0	0.000458595387840671	0.00085167714884696	0	0	0	3.27568134171908e-05	0	0	k__Bacteria;p__Proteobacteria;c__Alphaproteobacteria;o__Caulobacterales;f__Caulobacteraceae;g__Asticcacaulis;s__
OTU_1093	0	0	0	0	0	3.27568134171908e-05	0	0	3.27568134171908e-05	0	3.27568134171908e-05	0.000131027253668763	0.000229297693920335	3.27568134171908e-05	0.000262054507337526	9.82704402515723e-05	9.82704402515723e-05	0.000131027253668763	9.82704402515723e-05	k__Bacteria;p__Acidobacteria;c__Solibacteres;o__Solibacterales;f__Solibacteraceae_(Subgroup_3);g__Bryobacter;s__
OTU_1094	0	0	0	0	0	3.27568134171908e-05	0	3.27568134171908e-05	0	6.55136268343816e-05	0	0	0	0	0	0	3.27568134171908e-05	6.55136268343816e-05	0.000360324947589099	k__Bacteria;p__Proteobacteria;c__Betaproteobacteria;o__Methylophilales;f__Methylophilaceae
OTU_1095	0	0	0	0	0	6.55136268343816e-05	0	0	0	0	0	3.27568134171908e-05	0	0	0	6.55136268343816e-05	3.27568134171908e-05	3.27568134171908e-05	0.000393081761006289	k__Bacteria;p__Acidobacteria;c__Solibacteres;o__Solibacterales;f__Solibacteraceae_(Subgroup_3)
OTU_1096	0	0	0	0	0	0	6.55136268343816e-05	3.27568134171908e-05	0	3.27568134171908e-05	6.55136268343816e-05	0	0	0	0.000131027253668763	3.27568134171908e-05	0.000196540880503145	0.000196540880503145	9.82704402515723e-05	k__Bacteria;p__Proteobacteria;c__Betaproteobacteria;o__SC-I-84;f__;g__;s__
OTU_1097	0	9.82704402515723e-05	0	0	0	6.55136268343816e-05	0	3.27568134171908e-05	0	0	9.82704402515723e-05	0.000196540880503145	0	0	0	0	0	0	0.000131027253668763	k__Bacteria;p__Proteobacteria;c__Betaproteobacteria;o__Neisseriales;f__Neisseriaceae
OTU_1098	0	0	0	0	0	3.27568134171908e-05	3.27568134171908e-05	0	0	0	3.27568134171908e-05	0	0	0	0	0	3.27568134171908e-05	0.000163784067085954	0.000196540880503145	k__Bacteria;p__Firmicutes;c__Clostridia;o__Clostridiales;f__Ruminococcaceae;g__Saccharofermentans;s__
OTU_1099	0	0	0	0	0	0	0	0	0	0.000327568134171908	0	6.55136268343816e-05	0	0	0	0	0	0	3.27568134171908e-05	k__Bacteria;p__Verrucomicrobia;c__Verrucomicrobiae;o__Verrucomicrobiales;f__Verrucomicrobiaceae;g__Luteolibacter;s__
OTU_1100	0	0	0	0	0	3.27568134171908e-05	3.27568134171908e-05	3.27568134171908e-05	0	3.27568134171908e-05	0	0	0	0.000949947589098532	0.000262054507337526	0.000262054507337526	0.000163784067085954	0.000229297693920335	3.27568134171908e-05	k__Bacteria
OTU_1101	0	0	0	0	0	0	0	0	0	0	0	0	0	0.000393081761006289	0.000262054507337526	3.27568134171908e-05	0.000229297693920335	0.000163784067085954	3.27568134171908e-05	k__Bacteria;p__Verrucomicrobia;c__OPB35_soil_group
OTU_1102	0	0	0	0	0	0	0	0	0	0	0	0	0	0.00134302935010482	0	0	0	0	0	k__Bacteria;p__Cyanobacteria;c__unidentified_Cyanobacteria;o__SubsectionIV;f__FamilyI
OTU_1103	0	0	0	0	0	0	0	0	3.27568134171908e-05	0	0.000163784067085954	0	0	0	0	0	0	6.55136268343816e-05	0	k__Bacteria;p__Proteobacteria;c__Alphaproteobacteria;o__Rhizobiales
OTU_1104	0	0	0	0	0	0	0	0	3.27568134171908e-05	0	0	0	0	0.000622379454926625	0.00042583857442348	0.000131027253668763	3.27568134171908e-05	0	0.000131027253668763	k__Bacteria;p__Proteobacteria;c__Deltaproteobacteria;o__NB1-j;f__;g__;s__
OTU_1105	0	0	0	0	3.27568134171908e-05	0	9.82704402515723e-05	0	0	3.27568134171908e-05	3.27568134171908e-05	3.27568134171908e-05	0	0	0	6.55136268343816e-05	3.27568134171908e-05	6.55136268343816e-05	0.000327568134171908	k__Bacteria;p__Proteobacteria;c__Gammaproteobacteria;o__Legionellales;f__Coxiellaceae;g__;s__
OTU_1106	0	0	0	0	0	0	0	3.27568134171908e-05	0	0	3.27568134171908e-05	0	0	0	6.55136268343816e-05	6.55136268343816e-05	0.000196540880503145	3.27568134171908e-05	6.55136268343816e-05	k__Bacteria;p__Bacteroidetes;c__Sphingobacteriia;o__Sphingobacteriales;f__Chitinophagaceae;g__;s__
OTU_1107	0	0	0	0	0	0	0	0	0	0	0	9.82704402515723e-05	0.000163784067085954	9.82704402515723e-05	9.82704402515723e-05	0.000262054507337526	0.000229297693920335	0.000163784067085954	9.82704402515723e-05	k__Bacteria;p__Acidobacteria;c__Solibacteres;o__Solibacterales;f__Solibacteraceae_(Subgroup_3);g__Bryobacter;s__
OTU_1108	0	0	0	0	0	0	0	0	0	0	0	0.000196540880503145	0.000982704402515723	0	0	0	0	0	0	k__Bacteria;p__Verrucomicrobia;c__OPB35_soil_group;o__;f__;g__;s__
OTU_1109	0	0	0	0	0	0	0	0	0	0	0	0.000131027253668763	0.0010809748427673	0	0	0	0	0	0	k__Bacteria
OTU_1110	0	0	0	0	0.000491352201257862	0	3.27568134171908e-05	6.55136268343816e-05	0	0	0	3.27568134171908e-05	0	0	0	0	0	0	0	k__Bacteria;p__Proteobacteria;c__Betaproteobacteria;o__Neisseriales;f__Neisseriaceae;g__unidentified_Neisseriaceae
OTU_1111	0	0	0	0	0	3.27568134171908e-05	0	0	0	3.27568134171908e-05	0	0	0	3.27568134171908e-05	0.000687893081761006	0	0.000196540880503145	0.000131027253668763	0	k__Bacteria;p__Bacteroidetes;c__Sphingobacteriia;o__Sphingobacteriales;f__Chitinophagaceae;g__Flavisolibacter;s__Flavisolibacter_ginsengisoli
OTU_1112	0	0	0	0	0	0	6.55136268343816e-05	0	0	0	0	0	0	0	0	0	6.55136268343816e-05	6.55136268343816e-05	0.000458595387840671	k__Bacteria;p__Chloroflexi;c__Chloroflexia;o__Chloroflexales;f__FFCH7168;g__;s__
OTU_1113	0	0	0	0	0	0	0	0	0	0	0	0.00111373165618449	0.000131027253668763	0	0	0	0	0	0	k__Bacteria;p__Bacteroidetes
OTU_1114	0	0	0	0	3.27568134171908e-05	3.27568134171908e-05	0	3.27568134171908e-05	3.27568134171908e-05	6.55136268343816e-05	3.27568134171908e-05	6.55136268343816e-05	6.55136268343816e-05	9.82704402515723e-05	0.000327568134171908	0.000163784067085954	0.000327568134171908	0.000327568134171908	9.82704402515723e-05	k__Bacteria;p__Proteobacteria;c__Deltaproteobacteria;o__Desulfurellales;f__Desulfurellaceae;g__H16;s__
OTU_1115	0	0	0.000131027253668763	0	0	0	0	0	0	0	0	0.000720649895178197	0.000884433962264151	0	0	0	0	0	0	k__Bacteria;p__Proteobacteria;c__Alphaproteobacteria;o__Rhodospirillales;f__Acetobacteraceae
OTU_1116	0	0	0	0	3.27568134171908e-05	3.27568134171908e-05	0	3.27568134171908e-05	0	3.27568134171908e-05	3.27568134171908e-05	0	0	0	0	0.000131027253668763	0.000524109014675052	9.82704402515723e-05	3.27568134171908e-05	k__Bacteria;p__Proteobacteria;c__Deltaproteobacteria;o__Desulfuromonadales;f__Geobacteraceae;g__Geobacter
OTU_1117	0	0	0	0	0	0.000163784067085954	3.27568134171908e-05	6.55136268343816e-05	3.27568134171908e-05	6.55136268343816e-05	3.27568134171908e-05	0	0	0	0	0	9.82704402515723e-05	0	0	k__Bacteria;p__Bacteroidetes;c__Bacteroidia;o__Bacteroidales;f__M2PB4-65_termite_group;g__;s__
OTU_1118	0	0	0	0	0	0	0	0	0	0.000163784067085954	6.55136268343816e-05	0.000196540880503145	0.000753406708595388	0	0	0	0.000196540880503145	0	6.55136268343816e-05	k__Bacteria;p__Bacteroidetes;c__Flavobacteriia;o__Flavobacteriales;f__Flavobacteriaceae;g__Flavobacterium;s__Flavobacterium_indicum
OTU_1119	0	0	0	0	0	0	0	0	3.27568134171908e-05	0	0	0	0	0.000818920335429769	0.000884433962264151	0	9.82704402515723e-05	0.000196540880503145	0	k__Bacteria;p__Proteobacteria;c__Betaproteobacteria
OTU_1120	0	0	0	0	0	0	0	0	0	0	3.27568134171908e-05	0.00157232704402516	0.000524109014675052	0	0	0	0	0	0	k__Bacteria;p__Proteobacteria;c__Gammaproteobacteria
OTU_1121	0	0	0	0	0	0	0	0	3.27568134171908e-05	0	0	3.27568134171908e-05	3.27568134171908e-05	3.27568134171908e-05	6.55136268343816e-05	3.27568134171908e-05	0.000163784067085954	9.82704402515723e-05	6.55136268343816e-05	k__Bacteria;p__Bacteroidetes;c__Cytophagia;o__Cytophagales;f__Cytophagaceae;g__Cytophaga;s__
OTU_1122	0	0	0	0	3.27568134171908e-05	0	0	0	0	0	3.27568134171908e-05	3.27568134171908e-05	0	3.27568134171908e-05	9.82704402515723e-05	0.000393081761006289	0.00042583857442348	0.000196540880503145	6.55136268343816e-05	k__Bacteria;p__Planctomycetes;c__Phycisphaerae;o__Tepidisphaerales;f__Tepidisphaeraceae;g__;s__
OTU_1123	0	0	0	0	0.000131027253668763	3.27568134171908e-05	3.27568134171908e-05	9.82704402515723e-05	3.27568134171908e-05	3.27568134171908e-05	9.82704402515723e-05	0	0	0.000327568134171908	3.27568134171908e-05	0.000524109014675052	0.000229297693920335	0.000294811320754717	0.000458595387840671	k__Bacteria;p__Proteobacteria
OTU_1124	0	0	0	0	0	0	6.55136268343816e-05	6.55136268343816e-05	0	0	0	6.55136268343816e-05	6.55136268343816e-05	0	9.82704402515723e-05	6.55136268343816e-05	0.00042583857442348	0.000229297693920335	0.000131027253668763	k__Bacteria;p__Acidobacteria;c__Blastocatellia;o__unidentified_Blastocatellia;f__Blastocatellaceae_(Subgroup_4);g__Blastocatella;s__
OTU_1125	0	0	0	0	0	0	3.27568134171908e-05	6.55136268343816e-05	0.000229297693920335	3.27568134171908e-05	0	3.27568134171908e-05	0.000131027253668763	0	0	0	3.27568134171908e-05	0	0	k__Bacteria;p__Bacteroidetes;c__Bacteroidia;o__Bacteroidales;f__Porphyromonadaceae;g__Dysgonomonas;s__Dysgonomonas_gadei
OTU_1126	0	0	0	0	0	0	3.27568134171908e-05	0	3.27568134171908e-05	0	0	0	0	0.000360324947589099	9.82704402515723e-05	6.55136268343816e-05	6.55136268343816e-05	3.27568134171908e-05	9.82704402515723e-05	k__Bacteria;p__Acidobacteria;c__Solibacteres;o__Solibacterales;f__Solibacteraceae_(Subgroup_3)
OTU_1127	0	0	0	0	0	0	0	0	0	6.55136268343816e-05	0	0	0	0.000262054507337526	0.000262054507337526	0.000131027253668763	0.000196540880503145	0.000131027253668763	0.00042583857442348	k__Bacteria
OTU_1128	0	0	0	0	3.27568134171908e-05	3.27568134171908e-05	0	0	3.27568134171908e-05	0	9.82704402515723e-05	3.27568134171908e-05	0	0.000262054507337526	0.000655136268343816	3.27568134171908e-05	0.000163784067085954	0.000196540880503145	0.000163784067085954	k__Bacteria;p__Bacteroidetes;c__Sphingobacteriia;o__Sphingobacteriales;f__Chitinophagaceae;g__Parafilimonas;s__
OTU_1129	0	0	0	0	0	9.82704402515723e-05	0	0	0	3.27568134171908e-05	0	0	0	0.000196540880503145	0.000327568134171908	0.00042583857442348	0.000229297693920335	0.000163784067085954	3.27568134171908e-05	k__Bacteria;p__Gemmatimonadetes;c__unidentified_Gemmatimonadetes;o__Gemmatimonadales;f__Gemmatimonadaceae;g__;s__
OTU_1130	0	0	0	0	3.27568134171908e-05	3.27568134171908e-05	0	3.27568134171908e-05	6.55136268343816e-05	6.55136268343816e-05	6.55136268343816e-05	0	3.27568134171908e-05	0.000196540880503145	0.00121200209643606	0.000163784067085954	0.00042583857442348	0.000393081761006289	0.000262054507337526	k__Bacteria;p__Proteobacteria;c__Alphaproteobacteria;o__Sphingomonadales;f__Ellin6055;g__;s__
OTU_1131	0	0	0	0	0.000556865828092243	0	0	3.27568134171908e-05	3.27568134171908e-05	3.27568134171908e-05	3.27568134171908e-05	0	0	0	0	0	3.27568134171908e-05	0.000229297693920335	0.000294811320754717	k__Bacteria;p__Bacteroidetes;c__Bacteroidia;o__Bacteroidales;f__Prevotellaceae;g__Prevotella_9;s__
OTU_1132	0	0	0	0	0	3.27568134171908e-05	6.55136268343816e-05	3.27568134171908e-05	0	0	0	0	0	0	0.000196540880503145	0	6.55136268343816e-05	6.55136268343816e-05	0.000360324947589099	k__Bacteria;p__Proteobacteria
OTU_1133	0	0	0	0	0	0	0	0	0.000294811320754717	6.55136268343816e-05	0	0	0	0	0	0	0	0	6.55136268343816e-05	k__Bacteria;p__Proteobacteria;c__Alphaproteobacteria;o__Rhodospirillales;f__Rhodospirillaceae;g__Ferrovibrio;s__
OTU_1134	0	0	0	0	3.27568134171908e-05	0	0	0	0	0	0	0.000589622641509434	0.000818920335429769	0	0	0	3.27568134171908e-05	3.27568134171908e-05	0	k__Bacteria;p__Proteobacteria;c__Gammaproteobacteria;o__Pseudomonadales;f__Moraxellaceae;g__Alkanindiges;s__
OTU_1135	0	0	0	0	6.55136268343816e-05	3.27568134171908e-05	0	6.55136268343816e-05	6.55136268343816e-05	3.27568134171908e-05	0	0	0	0	6.55136268343816e-05	0.000131027253668763	0.000687893081761006	0.000131027253668763	6.55136268343816e-05	k__Bacteria;p__Chloroflexi;c__Anaerolineae;o__Anaerolineales;f__Anaerolineaceae;g__;s__
OTU_1136	0	0	0	0	0	0.000163784067085954	0.000229297693920335	0.000131027253668763	0	3.27568134171908e-05	9.82704402515723e-05	0	0	0	0	0	0.000196540880503145	6.55136268343816e-05	0	k__Bacteria;p__Firmicutes;c__Clostridia;o__Clostridiales;f__Ruminococcaceae;g__Ruminococcaceae_NK4A214_group;s__
OTU_1137	0	0	0	0	0	0	0	0	3.27568134171908e-05	3.27568134171908e-05	3.27568134171908e-05	0	0	0.000720649895178197	9.82704402515723e-05	3.27568134171908e-05	6.55136268343816e-05	6.55136268343816e-05	6.55136268343816e-05	k__Bacteria;p__Proteobacteria;c__Alphaproteobacteria;o__Rhodospirillales;f__B79;g__;s__
OTU_1138	0	0	0	0	0	0	0	3.27568134171908e-05	0	6.55136268343816e-05	3.27568134171908e-05	0	0	0.000229297693920335	0.000163784067085954	0.000294811320754717	0.000163784067085954	0.000163784067085954	0	k__Bacteria;p__Planctomycetes;c__Planctomycetacia;o__Planctomycetales;f__Planctomycetaceae;g__Planctomyces
OTU_1139	0	0	0	0	0	0	0	0	0	0	0	0.000622379454926625	0.00042583857442348	0.00042583857442348	6.55136268343816e-05	0	9.82704402515723e-05	0	0	k__Bacteria;p__Planctomycetes;c__Planctomycetacia;o__Planctomycetales;f__Planctomycetaceae;g__Pirellula
OTU_1140	0	0	0	0	0	3.27568134171908e-05	0	0.000131027253668763	0	0	0	0.000196540880503145	0.000491352201257862	0.000786163522012579	0.000818920335429769	0.00042583857442348	0.00042583857442348	0.000327568134171908	0.000262054507337526	k__Bacteria;p__Planctomycetes;c__Planctomycetacia;o__Planctomycetales;f__Planctomycetaceae
OTU_1141	0	0	0	0	0	9.82704402515723e-05	0	3.27568134171908e-05	6.55136268343816e-05	0.000196540880503145	3.27568134171908e-05	0	0	0	0	6.55136268343816e-05	9.82704402515723e-05	0	0	k__Bacteria;p__Firmicutes;c__Erysipelotrichia;o__Erysipelotrichales;f__Erysipelotrichaceae;g__Erysipelotrichaceae_UCG-004
OTU_1142	0	0	0	0	0.000229297693920335	6.55136268343816e-05	0	3.27568134171908e-05	0	0	3.27568134171908e-05	0	0	0	0	3.27568134171908e-05	3.27568134171908e-05	9.82704402515723e-05	0	k__Bacteria;p__Firmicutes;c__Bacilli;o__Bacillales
OTU_1143	0	0	0	0	0	0	0	3.27568134171908e-05	3.27568134171908e-05	3.27568134171908e-05	0	6.55136268343816e-05	6.55136268343816e-05	0	0.000163784067085954	6.55136268343816e-05	0.000327568134171908	3.27568134171908e-05	0	k__Bacteria;p__Gemmatimonadetes;c__unidentified_Gemmatimonadetes;o__Gemmatimonadales;f__Gemmatimonadaceae;g__Gemmatimonas;s__
OTU_1144	0	0	0	0	0	3.27568134171908e-05	0	0	0	3.27568134171908e-05	0	0	0	0.000720649895178197	0	0	9.82704402515723e-05	3.27568134171908e-05	0	k__Bacteria;p__Bacteroidetes;c__Sphingobacteriia;o__Sphingobacteriales;f__Saprospiraceae;g__;s__
OTU_1145	0	0	0	0	0	3.27568134171908e-05	0	6.55136268343816e-05	0	6.55136268343816e-05	0	0	0	0	0	9.82704402515723e-05	6.55136268343816e-05	0.000589622641509434	0.000131027253668763	k__Bacteria;p__Bacteroidetes;c__Bacteroidia;o__Bacteroidales;f__Prevotellaceae;g__Prevotella;s__Prevotella_pallens
OTU_1146	0	0	0	0	0	0	3.27568134171908e-05	0	3.27568134171908e-05	0	0	0	0	0	3.27568134171908e-05	0.000163784067085954	9.82704402515723e-05	9.82704402515723e-05	3.27568134171908e-05	k__Bacteria;p__Verrucomicrobia;c__Spartobacteria;o__Chthoniobacterales;f__DA101_soil_group;g__;s__
OTU_1147	0	0	0	0	0	3.27568134171908e-05	3.27568134171908e-05	0	0	3.27568134171908e-05	0	0	0	0.000229297693920335	0.000491352201257862	0.000163784067085954	9.82704402515723e-05	0	0.000131027253668763	k__Bacteria;p__Proteobacteria;c__Deltaproteobacteria;o__Myxococcales;f__Haliangiaceae;g__Haliangium;s__
OTU_1148	0	0	0	0	0	0.000196540880503145	6.55136268343816e-05	6.55136268343816e-05	6.55136268343816e-05	0.000131027253668763	3.27568134171908e-05	9.82704402515723e-05	0.000294811320754717	0	3.27568134171908e-05	0	9.82704402515723e-05	0.000196540880503145	9.82704402515723e-05	k__Bacteria;p__Proteobacteria;c__Betaproteobacteria;o__Methylophilales;f__Methylophilaceae;g__Methylophilus;s__
OTU_1149	0	0	0	0	0	0	3.27568134171908e-05	0.000229297693920335	0.000163784067085954	6.55136268343816e-05	0	0.000196540880503145	3.27568134171908e-05	0	0	0	3.27568134171908e-05	0	0	k__Bacteria;p__Bacteroidetes;c__Sphingobacteriia;o__Sphingobacteriales;f__NS11-12_marine_group;g__;s__
OTU_1150	0	0	0	0	0	0	0	0	3.27568134171908e-05	0	0	0	0	3.27568134171908e-05	6.55136268343816e-05	3.27568134171908e-05	9.82704402515723e-05	0.000131027253668763	6.55136268343816e-05	k__Bacteria;p__Proteobacteria;c__Betaproteobacteria
OTU_1151	0	0	0	0	3.27568134171908e-05	9.82704402515723e-05	0.000163784067085954	9.82704402515723e-05	3.27568134171908e-05	9.82704402515723e-05	0.000131027253668763	0	0	0	0	0	0.000163784067085954	0.000163784067085954	0	k__Bacteria;p__Bacteroidetes;c__WCHB1-32;o__;f__;g__;s__
OTU_1152	0	0	0	0	0	0	0	0	3.27568134171908e-05	0.000360324947589099	0	0	0	0	0	0.000163784067085954	0.000196540880503145	3.27568134171908e-05	0	k__Bacteria;p__Bacteroidetes;c__Bacteroidetes_vadinHA17;o__;f__;g__;s__
OTU_1153	0	0	0	0	0	3.27568134171908e-05	0	3.27568134171908e-05	0	3.27568134171908e-05	0	3.27568134171908e-05	0	0.000131027253668763	0.000524109014675052	0.000229297693920335	0.000327568134171908	0.000327568134171908	0.000360324947589099	k__Bacteria;p__Proteobacteria;c__Alphaproteobacteria;o__Rhizobiales;f__Hyphomicrobiaceae;g__Pedomicrobium;s__
OTU_1154	0	0	0.000131027253668763	0	0	0	0	0	0	0	0	0.000589622641509434	0.000491352201257862	0	0	0	0	0	0	k__Bacteria;p__Firmicutes;c__Clostridia;o__Clostridiales;f__Clostridiaceae_1;g__Clostridium_sensu_stricto_13
OTU_1155	0	0	0	0	0	3.27568134171908e-05	3.27568134171908e-05	0	3.27568134171908e-05	0	0	3.27568134171908e-05	0	0	6.55136268343816e-05	6.55136268343816e-05	0.000327568134171908	3.27568134171908e-05	3.27568134171908e-05	k__Bacteria;p__Planctomycetes;c__Planctomycetacia;o__Planctomycetales;f__Planctomycetaceae;g__Planctomyces;s__
OTU_1156	0	0	0	0	0	3.27568134171908e-05	0	3.27568134171908e-05	3.27568134171908e-05	3.27568134171908e-05	3.27568134171908e-05	0	0	3.27568134171908e-05	0.000556865828092243	0.000491352201257862	0.000196540880503145	0.000360324947589099	0.000163784067085954	k__Bacteria;p__Proteobacteria;c__Alphaproteobacteria;o__Sphingomonadales;f__Erythrobacteraceae;g__Altererythrobacter;s__
OTU_1157	0	0	0	0	0	0	0	0	0	0	0	0	0	0	0.00114648846960168	0	0	0	0	k__Bacteria;p__Bacteroidetes;c__Cytophagia;o__Cytophagales;f__Cytophagaceae;g__Chryseolinea;s__
OTU_1158	0	0	0	0	3.27568134171908e-05	3.27568134171908e-05	0	0	0	0	0	3.27568134171908e-05	0	0.00114648846960168	0.000163784067085954	9.82704402515723e-05	0.000229297693920335	0.000163784067085954	3.27568134171908e-05	k__Bacteria;p__Acidobacteria;c__Subgroup_17;o__;f__;g__;s__
OTU_1159	0	0	0	0	0	0	3.27568134171908e-05	0	0	0	0	0.000163784067085954	6.55136268343816e-05	0.000163784067085954	0	3.27568134171908e-05	0.000360324947589099	0	0	k__Bacteria;p__Cyanobacteria;c__unidentified_Cyanobacteria;o__SubsectionIII;f__FamilyI;g__;s__
OTU_1160	0	0	0	0	0	0	0	0	0	3.27568134171908e-05	0	0	0	0.000294811320754717	0	0.000360324947589099	6.55136268343816e-05	9.82704402515723e-05	3.27568134171908e-05	k__Bacteria;p__Chloroflexi;c__Anaerolineae;o__Anaerolineales;f__Anaerolineaceae;g__;s__
OTU_1161	0	0	0	0	0	9.82704402515723e-05	0	9.82704402515723e-05	6.55136268343816e-05	9.82704402515723e-05	0	3.27568134171908e-05	0	0	0	6.55136268343816e-05	6.55136268343816e-05	3.27568134171908e-05	0	k__Bacteria;p__Firmicutes;c__Clostridia;o__Clostridiales
OTU_1162	0	0	0	0	0	0	0	0	0	0	0	0	0.00114648846960168	0	0	0	0	0	0	k__Bacteria;p__TM6_(Dependentiae);c__;o__;f__;g__;s__
OTU_1163	0	0	0	0	0	0	0	3.27568134171908e-05	6.55136268343816e-05	9.82704402515723e-05	9.82704402515723e-05	0	0	0	0	0	9.82704402515723e-05	3.27568134171908e-05	0	k__Bacteria;p__Bacteroidetes;c__Bacteroidia;o__Bacteroidales
OTU_1164	0	0	0	0	3.27568134171908e-05	0	0	0	0	0	0	0	0	0.000655136268343816	0.00042583857442348	0	6.55136268343816e-05	3.27568134171908e-05	0	k__Bacteria;p__Chloroflexi;c__JG30-KF-CM66;o__;f__;g__;s__
OTU_1165	0	0	0	0	3.27568134171908e-05	0	0	6.55136268343816e-05	3.27568134171908e-05	0	3.27568134171908e-05	0	0	0.00042583857442348	0.000687893081761006	0.000131027253668763	3.27568134171908e-05	3.27568134171908e-05	6.55136268343816e-05	k__Bacteria;p__Planctomycetes;c__Phycisphaerae;o__Phycisphaerales;f__Phycisphaeraceae;g__SM1A02;s__
OTU_1166	0	0	0	0	0	0	0	0	6.55136268343816e-05	0	0	0	0	0	0	6.55136268343816e-05	9.82704402515723e-05	3.27568134171908e-05	0.000262054507337526	k__Bacteria;p__Proteobacteria;c__Deltaproteobacteria;o__Myxococcales;f__Nannocystaceae;g__;s__
OTU_1167	0	0	0	0	6.55136268343816e-05	0.000360324947589099	0.000294811320754717	0	0	9.82704402515723e-05	0	0	0	0	0	0	0.000196540880503145	0	0	k__Bacteria;p__Bacteroidetes
OTU_1168	0	0	0	0	0	0	0	0	0.000196540880503145	6.55136268343816e-05	0	0	0	6.55136268343816e-05	0	0.000196540880503145	3.27568134171908e-05	0	0	k__Bacteria;p__Acidobacteria;c__Solibacteres;o__Solibacterales;f__Solibacteraceae_(Subgroup_3);g__Bryobacter;s__
OTU_1169	0	0	0	0	0	0	0	0	0	0	0	0.000163784067085954	0.00134302935010482	0	0	0	0	0	0	k__Bacteria;p__Proteobacteria;c__Betaproteobacteria;o__Neisseriales;f__Neisseriaceae;g__Silvimonas;s__Silvimonas_terrae
OTU_1170	0	0	0	0	0	0	0	3.27568134171908e-05	0	0	0	0.000458595387840671	0.000589622641509434	0	0	0	0	3.27568134171908e-05	0	k__Bacteria;p__Proteobacteria;c__Betaproteobacteria;o__Methylophilales;f__Methylophilaceae
OTU_1171	0	0	0	0	0	0	0	3.27568134171908e-05	3.27568134171908e-05	9.82704402515723e-05	0	0	0	0.000196540880503145	0.00042583857442348	6.55136268343816e-05	0.000196540880503145	0.000163784067085954	6.55136268343816e-05	k__Bacteria;p__Proteobacteria;c__SPOTSOCT00m83;o__;f__;g__;s__
OTU_1172	0	0	0	0	0.000393081761006289	0	0	0	0	0	0.000262054507337526	0	0	0	0	0	0.000393081761006289	0.000163784067085954	0.000262054507337526	k__Bacteria;p__Proteobacteria;c__Epsilonproteobacteria;o__Campylobacterales;f__Campylobacteraceae;g__Arcobacter;s__
OTU_1173	0	0	0	0	0	0	3.27568134171908e-05	0	0	0	0	0.000163784067085954	0.000458595387840671	6.55136268343816e-05	9.82704402515723e-05	0	0.000131027253668763	9.82704402515723e-05	0	k__Bacteria;p__Proteobacteria;c__Gammaproteobacteria
OTU_1174	0	0	0	0	0	0	0	9.82704402515723e-05	6.55136268343816e-05	0	0	0	0	6.55136268343816e-05	0.000229297693920335	9.82704402515723e-05	6.55136268343816e-05	9.82704402515723e-05	0.000262054507337526	k__Bacteria;p__Proteobacteria;c__Deltaproteobacteria;o__Myxococcales
OTU_1175	0	0	0	0	0	0	0	0	0	0	0	0	0	0	0	0	0	0.000360324947589099	0	k__Bacteria;p__Bacteroidetes;c__Bacteroidia;o__Bacteroidales;f__Prevotellaceae
OTU_1176	0	0	0	0	6.55136268343816e-05	6.55136268343816e-05	0	0	3.27568134171908e-05	0	3.27568134171908e-05	0	0	0	0.000196540880503145	3.27568134171908e-05	0.000131027253668763	0.000163784067085954	6.55136268343816e-05	k__Bacteria;p__Gemmatimonadetes;c__unidentified_Gemmatimonadetes;o__Gemmatimonadales;f__Gemmatimonadaceae;g__Gemmatimonas;s__
OTU_1177	0	0	6.55136268343816e-05	0	0	0	0	6.55136268343816e-05	3.27568134171908e-05	0.000131027253668763	3.27568134171908e-05	0.00131027253668763	0.000491352201257862	0	0	9.82704402515723e-05	6.55136268343816e-05	6.55136268343816e-05	0	k__Bacteria;p__Firmicutes;c__Clostridia;o__Clostridiales;f__Clostridiaceae_1;g__Clostridium_sensu_stricto_1;s__Clostridium_perfringens
OTU_1178	0	0	0	0	0	0	0	0	0	0	0	0.000589622641509434	0.000589622641509434	0	0	0	0	0	0	k__Bacteria;p__Verrucomicrobia;c__Spartobacteria;o__Chthoniobacterales;f__unidentified_Chthoniobacterales;g__Terrimicrobium;s__
OTU_1179	0	0	0	0	0	0	0	0	0	0	3.27568134171908e-05	0	0	0.000294811320754717	0.000229297693920335	0	3.27568134171908e-05	0.000163784067085954	0	k__Bacteria;p__Proteobacteria;c__Deltaproteobacteria;o__Myxococcales;f__BIrii41;g__;s__
OTU_1180	0	0	0	0	0	0	0	3.27568134171908e-05	0	0	0	0	0	9.82704402515723e-05	0.000327568134171908	0.000229297693920335	0	3.27568134171908e-05	6.55136268343816e-05	k__Bacteria;p__Chloroflexi;c__S085;o__;f__;g__;s__
OTU_1181	0	0	0	0	3.27568134171908e-05	0	3.27568134171908e-05	3.27568134171908e-05	0	9.82704402515723e-05	3.27568134171908e-05	3.27568134171908e-05	0	0.000524109014675052	0.000524109014675052	0.000294811320754717	0.000229297693920335	0.000229297693920335	0.00042583857442348	k__Bacteria;p__Acidobacteria;c__Holophagae;o__Subgroup_10;f__ABS-19;g__;s__
OTU_1182	0	0	0	0	0	0	0	0	0	0	0	0	0	0	0	0	0	0	0.000753406708595388	k__Bacteria;p__Parcubacteria;c__Candidatus_Moranbacteria;o__;f__;g__;s__
OTU_1183	0	0	0	0	0	0	0	0	0	0	3.27568134171908e-05	0	0	6.55136268343816e-05	0.0010809748427673	0	0	9.82704402515723e-05	0	k__Bacteria;p__Bacteroidetes;c__Cytophagia;o__Cytophagales;f__Cytophagaceae;g__Ohtaekwangia;s__
OTU_1184	0	0	6.55136268343816e-05	0	0	0	0	0	0	0	0	0.000491352201257862	0.000524109014675052	0	0	0	0	0	0	k__Bacteria;p__Planctomycetes;c__Planctomycetacia;o__Planctomycetales;f__Planctomycetaceae
OTU_1185	0	0	0	0	0	0	0	0	0	0	0	0	0	0.000262054507337526	6.55136268343816e-05	0.000196540880503145	3.27568134171908e-05	0.000196540880503145	9.82704402515723e-05	k__Bacteria;p__Latescibacteria;c__;o__;f__;g__;s__
OTU_1186	0	0	0	0	0	0	0	0	0	9.82704402515723e-05	0	0	0	9.82704402515723e-05	0.000163784067085954	6.55136268343816e-05	0.000556865828092243	0.000131027253668763	9.82704402515723e-05	k__Bacteria;p__Planctomycetes;c__Planctomycetacia;o__Planctomycetales;f__Planctomycetaceae;g__unidentified_Planctomycetaceae;s__Planctomycetia_bacterium_WSF3-27
OTU_1187	0	0	0	0	3.27568134171908e-05	0	3.27568134171908e-05	6.55136268343816e-05	3.27568134171908e-05	3.27568134171908e-05	0	0	0	9.82704402515723e-05	0.000196540880503145	0.00042583857442348	0.000163784067085954	9.82704402515723e-05	9.82704402515723e-05	k__Bacteria;p__Armatimonadetes;c__Fimbriimonadia;o__Fimbriimonadales;f__Fimbriimonadaceae;g__;s__
OTU_1188	0	0	3.27568134171908e-05	0	0	0	0	3.27568134171908e-05	6.55136268343816e-05	3.27568134171908e-05	0	9.82704402515723e-05	0.00085167714884696	9.82704402515723e-05	9.82704402515723e-05	6.55136268343816e-05	3.27568134171908e-05	6.55136268343816e-05	0	k__Bacteria;p__Planctomycetes;c__Planctomycetacia;o__Planctomycetales;f__Planctomycetaceae;g__Gemmata
OTU_1189	0	0	0	0	0	0	0	0	0	0	0	0.000163784067085954	0.00121200209643606	0	0	0	0	0	0	k__Bacteria;p__Bacteroidetes;c__Bacteroidia;o__Bacteroidales;f__Porphyromonadaceae;g__Butyricimonas;s__
OTU_1190	0	0	0	0	0	0	0	0	0	0	3.27568134171908e-05	0	0	0.000131027253668763	0.000655136268343816	0	0	3.27568134171908e-05	0	k__Bacteria;p__Actinobacteria;c__Acidimicrobiia;o__Acidimicrobiales;f__;g__;s__
OTU_1191	0	0	0	0	0	0	0	0	6.55136268343816e-05	0	0	0.00127751572327044	0	0	0	0	0	0	0	k__Bacteria;p__Proteobacteria;c__Betaproteobacteria;o__Neisseriales;f__Neisseriaceae;g__Chitinilyticum;s__
OTU_1192	0	0	0	0	0	0	0	3.27568134171908e-05	3.27568134171908e-05	0	0	0	0	0.000294811320754717	9.82704402515723e-05	6.55136268343816e-05	9.82704402515723e-05	6.55136268343816e-05	0	k__Bacteria;p__Ignavibacteriae;c__Ignavibacteria;o__Ignavibacteriales;f__BSV26;g__;s__
OTU_1193	0	0	0	0	0	0	0	0	0	0	0	0.000589622641509434	0.000393081761006289	0	6.55136268343816e-05	0	0	0	0	k__Bacteria;p__Proteobacteria;c__Gammaproteobacteria
OTU_1194	0	0	0.000163784067085954	0	3.27568134171908e-05	3.27568134171908e-05	3.27568134171908e-05	0.000131027253668763	6.55136268343816e-05	9.82704402515723e-05	3.27568134171908e-05	0.000458595387840671	0.000458595387840671	0.00245676100628931	0.000622379454926625	0.000491352201257862	0.000458595387840671	0.000131027253668763	0.000556865828092243	k__Bacteria;p__Proteobacteria;c__Alphaproteobacteria;o__Rhizobiales;f__A0839;g__;s__
OTU_1195	0	0	0	0	3.27568134171908e-05	0	0	0	0	0	0	3.27568134171908e-05	0.000589622641509434	0	0	0	3.27568134171908e-05	0.000163784067085954	6.55136268343816e-05	k__Bacteria;p__Bacteroidetes;c__Bacteroidia;o__Bacteroidales;f__Bacteroidaceae;g__Bacteroides;s__Bacteroides_caccae
OTU_1196	0	0	0	0	0	0	0	0	0	0	0	3.27568134171908e-05	0	0.000229297693920335	0.000589622641509434	3.27568134171908e-05	0.000131027253668763	9.82704402515723e-05	3.27568134171908e-05	k__Bacteria;p__Proteobacteria;c__Deltaproteobacteria;o__NB1-j;f__;g__;s__
OTU_1197	0	0	0	0	0	3.27568134171908e-05	0	0	3.27568134171908e-05	9.82704402515723e-05	3.27568134171908e-05	0.000786163522012579	0.000458595387840671	0.000229297693920335	0.000294811320754717	6.55136268343816e-05	0	0.000196540880503145	0.000131027253668763	k__Bacteria;p__Bacteroidetes;c__Sphingobacteriia;o__Sphingobacteriales;f__Saprospiraceae;g__;s__
OTU_1198	0	0	0	0	0	0	0	0	0	0	0	0	0	0	9.82704402515723e-05	6.55136268343816e-05	9.82704402515723e-05	0.000262054507337526	0	k__Bacteria;p__Acidobacteria;c__Blastocatellia;o__unidentified_Blastocatellia;f__Blastocatellaceae_(Subgroup_4)
OTU_1199	0	0	0	0	0	0	0	0	0	3.27568134171908e-05	3.27568134171908e-05	0	0	6.55136268343816e-05	0	3.27568134171908e-05	6.55136268343816e-05	0.000229297693920335	0	k__Bacteria;p__Verrucomicrobia;c__OPB35_soil_group
OTU_1200	0	0	0	0	0	0	0	0	3.27568134171908e-05	0	0	0	0	0.000294811320754717	6.55136268343816e-05	0.000393081761006289	0.000163784067085954	0.000196540880503145	6.55136268343816e-05	k__Bacteria;p__Planctomycetes;c__Pla4_lineage;o__;f__;g__;s__
OTU_1201	0	0	0	0	0	6.55136268343816e-05	0	0	3.27568134171908e-05	0	0	0	0	0	0	3.27568134171908e-05	6.55136268343816e-05	0	0.00042583857442348	k__Bacteria;p__Parcubacteria;c__Candidatus_Magasanikbacteria;o__;f__;g__;s__
OTU_1202	0	0	0	0	0	3.27568134171908e-05	0	6.55136268343816e-05	0.000262054507337526	0.000196540880503145	0	0	0	0	0	0.000131027253668763	0.000196540880503145	0	0	k__Bacteria;p__Acidobacteria;c__Solibacteres;o__Solibacterales;f__Solibacteraceae_(Subgroup_3);g__Paludibaculum;s__
OTU_1203	0	0	0	0	0	3.27568134171908e-05	6.55136268343816e-05	6.55136268343816e-05	6.55136268343816e-05	0	0	0	0	0	0.00042583857442348	0	6.55136268343816e-05	0.000229297693920335	6.55136268343816e-05	k__Bacteria;p__Bacteroidetes
OTU_1204	0	0	0	0	3.27568134171908e-05	0	0	3.27568134171908e-05	0	0	3.27568134171908e-05	0	0	0.000327568134171908	0	0.000163784067085954	3.27568134171908e-05	0	0	k__Bacteria;p__Proteobacteria;c__Deltaproteobacteria;o__SAR324_clade(Marine_group_B);f__;g__;s__
OTU_1205	0	0	0	0	0	0	0	0	6.55136268343816e-05	3.27568134171908e-05	0	0	0	0.000294811320754717	0	0.000294811320754717	6.55136268343816e-05	9.82704402515723e-05	6.55136268343816e-05	k__Bacteria;p__Acidobacteria;c__Subgroup_15;o__;f__;g__;s__
OTU_1206	0	0	0	0	0	0	0	0	0	0	0	0	0	0	3.27568134171908e-05	0	0.000262054507337526	3.27568134171908e-05	3.27568134171908e-05	k__Bacteria;p__BRC1
OTU_1207	0	0	0	0	6.55136268343816e-05	0	0	3.27568134171908e-05	3.27568134171908e-05	0	0	0	0	0.000163784067085954	0.000294811320754717	3.27568134171908e-05	9.82704402515723e-05	9.82704402515723e-05	3.27568134171908e-05	k__Bacteria;p__Armatimonadetes;c__Fimbriimonadia;o__Fimbriimonadales;f__Fimbriimonadaceae;g__;s__
OTU_1208	0	0	0	0	3.27568134171908e-05	0	0	0	3.27568134171908e-05	0	0	0	0	0	0.000163784067085954	6.55136268343816e-05	0.000131027253668763	0.000196540880503145	0	k__Bacteria;p__Proteobacteria;c__Gammaproteobacteria
OTU_1209	0	0	0	0	0	3.27568134171908e-05	0	0	0.000458595387840671	0	0	0	0	0	0	0	0	0	0	k__Bacteria;p__Proteobacteria;c__Alphaproteobacteria;o__;f__;g__;s__
OTU_1210	0	0	0	0	0	0	0	0	0	0	0	0.000917190775681342	0.000229297693920335	0	0	0	0	0	0	k__Bacteria;p__Bacteroidetes;c__Sphingobacteriia;o__Sphingobacteriales
OTU_1211	0	0	0	0	3.27568134171908e-05	6.55136268343816e-05	0	3.27568134171908e-05	3.27568134171908e-05	9.82704402515723e-05	0	0	0	0.000294811320754717	0.000393081761006289	0.000687893081761006	0.000327568134171908	0.000327568134171908	6.55136268343816e-05	k__Bacteria;p__Acidobacteria;c__Blastocatellia;o__unidentified_Blastocatellia;f__Blastocatellaceae_(Subgroup_4);g__11-24;s__
OTU_1212	0	0	0	0	0	0	0	3.27568134171908e-05	3.27568134171908e-05	0	3.27568134171908e-05	9.82704402515723e-05	0.000163784067085954	0.000262054507337526	0.000327568134171908	0.000229297693920335	0.000229297693920335	0.000196540880503145	0.000327568134171908	k__Bacteria;p__Acidobacteria;c__Subgroup_6;o__unidentified_Subgroup_6;f__unidentified_Subgroup_6;g__unidentified_Subgroup_6
OTU_1213	0	0	0	0	0	0	0	0	0	0	3.27568134171908e-05	0	0	0.00085167714884696	3.27568134171908e-05	3.27568134171908e-05	9.82704402515723e-05	0.000131027253668763	9.82704402515723e-05	k__Bacteria;p__Ignavibacteriae;c__Ignavibacteria;o__Ignavibacteriales;f__Ignavibacteriaceae;g__Ignavibacterium;s__
OTU_1214	0	0	0	0	0	0	0	6.55136268343816e-05	0	3.27568134171908e-05	0	0.00160508385744235	0.000131027253668763	6.55136268343816e-05	9.82704402515723e-05	3.27568134171908e-05	9.82704402515723e-05	3.27568134171908e-05	3.27568134171908e-05	k__Bacteria;p__Proteobacteria;c__Gammaproteobacteria;o__Xanthomonadales;f__Solimonadaceae
OTU_1215	0	0	0	0	0	0	3.27568134171908e-05	0	0	0	0	0	0	0.000131027253668763	0	3.27568134171908e-05	0.000196540880503145	3.27568134171908e-05	0	k__Bacteria;p__Proteobacteria;c__Deltaproteobacteria;o__SAR324_clade(Marine_group_B);f__;g__;s__
OTU_1216	0	0	0	0	3.27568134171908e-05	0	3.27568134171908e-05	9.82704402515723e-05	3.27568134171908e-05	3.27568134171908e-05	6.55136268343816e-05	0	3.27568134171908e-05	9.82704402515723e-05	6.55136268343816e-05	9.82704402515723e-05	0.0010482180293501	0.000360324947589099	0.000229297693920335	k__Bacteria;p__Proteobacteria;c__Betaproteobacteria;o__Nitrosomonadales;f__Nitrosomonadaceae
OTU_1217	0	0	0	0	0	0	0	3.27568134171908e-05	0	0	0	0	0	0	0.000163784067085954	6.55136268343816e-05	0.000131027253668763	3.27568134171908e-05	0.000131027253668763	k__Bacteria;p__Acidobacteria;c__Subgroup_6;o__;f__;g__;s__
OTU_1218	0	0	0.000294811320754717	0	0	0	0	0	0	0	0	0.000262054507337526	0.000262054507337526	0	0	0	0	0	0	k__Bacteria;p__Bacteroidetes;c__Cytophagia;o__Cytophagales;f__Cytophagaceae
OTU_1219	0	0	0	0	0	3.27568134171908e-05	0	0	3.27568134171908e-05	3.27568134171908e-05	0	0	0	0	0.000491352201257862	0.000393081761006289	0	0.000196540880503145	6.55136268343816e-05	k__Bacteria;p__Proteobacteria;c__Betaproteobacteria;o__Nitrosomonadales;f__Nitrosomonadaceae;g__;s__
OTU_1220	0	0	0	0	0	0	0	0	0	3.27568134171908e-05	0	0	0	0.000818920335429769	6.55136268343816e-05	6.55136268343816e-05	0	0	0	k__Bacteria;p__Chloroflexi;c__Ardenticatenia;o__;f__;g__;s__
OTU_1221	0	0	0	0	0	0	0	3.27568134171908e-05	0	0	3.27568134171908e-05	0	0	0.000131027253668763	0.000393081761006289	6.55136268343816e-05	9.82704402515723e-05	0.000196540880503145	0	k__Bacteria;p__Acidobacteria;c__Blastocatellia;o__unidentified_Blastocatellia;f__Blastocatellaceae_(Subgroup_4);g__11-24;s__
OTU_1222	0	0	0	0	0	0	0.000131027253668763	9.82704402515723e-05	3.27568134171908e-05	6.55136268343816e-05	0	0	0	0	0	0	0.000131027253668763	0	0	k__Bacteria;p__Verrucomicrobia;c__OPB35_soil_group;o__unidentified_OPB35_soil_group;f__unidentified_OPB35_soil_group;g__unidentified_OPB35_soil_group;s__bacterium_enrichment_culture_clone_R4-41B
OTU_1223	0	0	0	0	6.55136268343816e-05	0	0	0	3.27568134171908e-05	0	3.27568134171908e-05	0	0	9.82704402515723e-05	0.000131027253668763	6.55136268343816e-05	9.82704402515723e-05	9.82704402515723e-05	6.55136268343816e-05	k__Bacteria;p__Verrucomicrobia;c__OPB35_soil_group;o__;f__;g__;s__
OTU_1224	0	0	6.55136268343816e-05	0	3.27568134171908e-05	3.27568134171908e-05	0	0.000131027253668763	0.000327568134171908	0.000229297693920335	6.55136268343816e-05	9.82704402515723e-05	0.000229297693920335	6.55136268343816e-05	0.000262054507337526	9.82704402515723e-05	0.000131027253668763	9.82704402515723e-05	0.000294811320754717	k__Bacteria;p__Proteobacteria;c__Alphaproteobacteria;o__Rhodospirillales;f__unidentified_Rhodospirillales;g__Reyranella;s__
OTU_1225	0	0	0	0	0	3.27568134171908e-05	0	0	0	0	0	3.27568134171908e-05	9.82704402515723e-05	0.000294811320754717	0.000196540880503145	6.55136268343816e-05	0.000131027253668763	3.27568134171908e-05	0.000262054507337526	k__Bacteria;p__Proteobacteria;c__Deltaproteobacteria;o__Myxococcales;f__Polyangiaceae;g__Sorangium;s__
OTU_1226	0	0	0	0	0	0	3.27568134171908e-05	0	0	3.27568134171908e-05	0	0	0	0.000229297693920335	6.55136268343816e-05	0	3.27568134171908e-05	9.82704402515723e-05	3.27568134171908e-05	k__Bacteria;p__Verrucomicrobia;c__Opitutae;o__Opitutales;f__Opitutaceae;g__Opitutus;s__
OTU_1227	0	0	0	0	0	0	0	0	0.000524109014675052	0	0	0	0	0	0	0	0	0	0	k__Bacteria;p__Proteobacteria;c__Alphaproteobacteria;o__;f__;g__;s__
OTU_1228	0	0	0	0	0	3.27568134171908e-05	3.27568134171908e-05	0.000327568134171908	6.55136268343816e-05	0.000491352201257862	0	0	0	0	0	0.000131027253668763	3.27568134171908e-05	0	0	k__Bacteria;p__Proteobacteria;c__Deltaproteobacteria;o__Desulfobacterales;f__Desulfobacteraceae;g__Desulfatiferula
OTU_1229	0	0	0	0	0	0	0	0	3.27568134171908e-05	3.27568134171908e-05	3.27568134171908e-05	0	0	0.000262054507337526	0.000393081761006289	0.000163784067085954	9.82704402515723e-05	0.000229297693920335	9.82704402515723e-05	k__Bacteria;p__Gemmatimonadetes;c__BD2-11_terrestrial_group;o__;f__;g__;s__
OTU_1230	0	0	0	0	3.27568134171908e-05	0	3.27568134171908e-05	6.55136268343816e-05	6.55136268343816e-05	6.55136268343816e-05	3.27568134171908e-05	0	0	0.000720649895178197	0.000294811320754717	0.0010482180293501	0.000360324947589099	0.000360324947589099	0.000196540880503145	k__Bacteria;p__Acidobacteria;c__Subgroup_5;o__;f__;g__;s__
OTU_1231	0	0	0	0	0	3.27568134171908e-05	0	0	6.55136268343816e-05	3.27568134171908e-05	0	0	0	0.000393081761006289	9.82704402515723e-05	0.000294811320754717	9.82704402515723e-05	0	6.55136268343816e-05	k__Bacteria;p__Acidobacteria;c__Solibacteres;o__Solibacterales;f__Solibacteraceae_(Subgroup_3);g__PAUC26f;s__
OTU_1232	0	0	0	0	6.55136268343816e-05	0	9.82704402515723e-05	0	6.55136268343816e-05	3.27568134171908e-05	9.82704402515723e-05	6.55136268343816e-05	3.27568134171908e-05	3.27568134171908e-05	0.000360324947589099	0.000163784067085954	0.000131027253668763	0.000262054507337526	0.000163784067085954	k__Bacteria;p__Proteobacteria;c__Gammaproteobacteria;o__Oceanospirillales;f__Oceanospirillaceae;g__Pseudohongiella
OTU_1233	0	0	0	0	0	0	0	0	0	0	3.27568134171908e-05	0	3.27568134171908e-05	6.55136268343816e-05	0.000327568134171908	0	6.55136268343816e-05	3.27568134171908e-05	0	k__Bacteria;p__Acidobacteria;c__Solibacteres;o__Solibacterales;f__Solibacteraceae_(Subgroup_3);g__Bryobacter;s__
OTU_1234	0	0	0	0	0	6.55136268343816e-05	0	0	6.55136268343816e-05	0.000393081761006289	6.55136268343816e-05	0	0	0	0	0.000196540880503145	9.82704402515723e-05	0	0	k__Bacteria;p__Bacteroidetes;c__Sphingobacteriia;o__Sphingobacteriales;f__Lentimicrobiaceae;g__;s__
OTU_1235	0	0	0	0	0	3.27568134171908e-05	0	6.55136268343816e-05	0	0.000229297693920335	0	0	0	0	0	9.82704402515723e-05	9.82704402515723e-05	0	0	k__Bacteria;p__Bacteroidetes;c__Sphingobacteriia;o__Sphingobacteriales;f__Lentimicrobiaceae;g__;s__
OTU_1236	0	0	0	0	0	0	0	0	6.55136268343816e-05	3.27568134171908e-05	0	0.000262054507337526	0.000262054507337526	0.000163784067085954	0.000556865828092243	0.000131027253668763	0.000393081761006289	0.000163784067085954	0.000196540880503145	k__Bacteria;p__Planctomycetes;c__Planctomycetacia;o__Planctomycetales;f__Planctomycetaceae;g__Gemmata;s__
OTU_1237	0	0	0	0	0	0	0	0	0	0	0	0.00101546121593291	0.000294811320754717	3.27568134171908e-05	0.000163784067085954	6.55136268343816e-05	3.27568134171908e-05	3.27568134171908e-05	6.55136268343816e-05	k__Bacteria;p__Proteobacteria;c__Betaproteobacteria;o__Burkholderiales;f__Burkholderiaceae;g__Chitinimonas;s__Chitinimonas_taiwanensis
OTU_1238	0	0	0	0	0	3.27568134171908e-05	0	3.27568134171908e-05	3.27568134171908e-05	3.27568134171908e-05	0	6.55136268343816e-05	3.27568134171908e-05	3.27568134171908e-05	6.55136268343816e-05	6.55136268343816e-05	0.000294811320754717	9.82704402515723e-05	6.55136268343816e-05	k__Bacteria;p__Acidobacteria;c__Subgroup_2;o__;f__;g__;s__
OTU_1239	0	0	0	0	3.27568134171908e-05	0	0	0	0	3.27568134171908e-05	0	0	0	0.00042583857442348	0.000622379454926625	0.000163784067085954	0.000131027253668763	0.000262054507337526	6.55136268343816e-05	k__Bacteria;p__Proteobacteria;c__Deltaproteobacteria;o__NB1-j;f__;g__;s__
OTU_1240	0	0	0	0	0	0	0	0	0	0	0	0.00160508385744235	0.000491352201257862	0	0	0	0	0	0	k__Bacteria;p__Proteobacteria;c__Alphaproteobacteria;o__Rhizobiales;f__FukuN57;g__;s__
OTU_1241	0	0	0	0	0	3.27568134171908e-05	3.27568134171908e-05	0	0	0	3.27568134171908e-05	0	0	9.82704402515723e-05	9.82704402515723e-05	0.000196540880503145	0	0	0	k__Bacteria;p__Bacteroidetes;c__Sphingobacteriia;o__Sphingobacteriales;f__Saprospiraceae;g__;s__
OTU_1242	0	0	0	0	0	6.55136268343816e-05	0	0	0	3.27568134171908e-05	3.27568134171908e-05	0	0	0.000327568134171908	0	0.000196540880503145	9.82704402515723e-05	6.55136268343816e-05	3.27568134171908e-05	k__Bacteria
OTU_1243	0	0	0	0	0	0	0	3.27568134171908e-05	3.27568134171908e-05	9.82704402515723e-05	3.27568134171908e-05	0	0	0.000131027253668763	0.000458595387840671	0.000196540880503145	9.82704402515723e-05	0.000131027253668763	0.000163784067085954	k__Bacteria;p__Proteobacteria;c__Alphaproteobacteria;o__Rhizobiales;f__Xanthobacteraceae;g__Labrys;s__
OTU_1244	0	0	0	0	0	3.27568134171908e-05	3.27568134171908e-05	0	0	0	6.55136268343816e-05	3.27568134171908e-05	0	0.000163784067085954	0.000196540880503145	3.27568134171908e-05	0.000131027253668763	0.000262054507337526	0.000131027253668763	k__Bacteria;p__Proteobacteria;c__Gammaproteobacteria
OTU_1245	0	0	0	0	0	6.55136268343816e-05	0	0	3.27568134171908e-05	3.27568134171908e-05	0	0	3.27568134171908e-05	0	0.00085167714884696	0.000131027253668763	9.82704402515723e-05	9.82704402515723e-05	0.000294811320754717	k__Bacteria;p__Acidobacteria;c__Holophagae;o__Subgroup_7;f__;g__;s__
OTU_1246	0	0	0	0	3.27568134171908e-05	0	0	0	0	0	0	0	0	0.000360324947589099	0.000229297693920335	0.000262054507337526	9.82704402515723e-05	0	0	k__Bacteria;p__Chloroflexi;c__S085;o__;f__;g__;s__
OTU_1247	0	0	0	0	6.55136268343816e-05	3.27568134171908e-05	0	0	0	3.27568134171908e-05	0	0	0	6.55136268343816e-05	0.000294811320754717	6.55136268343816e-05	6.55136268343816e-05	0.000163784067085954	0	k__Bacteria;p__Bacteroidetes;c__Sphingobacteriia;o__Sphingobacteriales;f__;g__;s__
OTU_1248	0	0	0	0	0	0	0	3.27568134171908e-05	3.27568134171908e-05	0	0	0	0	0.000262054507337526	3.27568134171908e-05	9.82704402515723e-05	0.000163784067085954	9.82704402515723e-05	3.27568134171908e-05	k__Bacteria;p__Latescibacteria;c__;o__;f__;g__;s__
OTU_1249	0	0	0	0	6.55136268343816e-05	9.82704402515723e-05	6.55136268343816e-05	6.55136268343816e-05	3.27568134171908e-05	9.82704402515723e-05	9.82704402515723e-05	0	0	0.00753406708595388	0.00203092243186583	0.00134302935010482	0.000655136268343816	0.000589622641509434	0.000360324947589099	k__Bacteria;p__Nitrospirae;c__Nitrospira;o__Nitrospirales;f__0319-6A21;g__;s__
OTU_1250	0	0	0	0	0	6.55136268343816e-05	0	6.55136268343816e-05	0	0	0	0	0	0	0	0	0.000196540880503145	0	0	k__Bacteria;p__Firmicutes;c__Erysipelotrichia;o__Erysipelotrichales;f__Erysipelotrichaceae;g__Erysipelotrichaceae_UCG-004;s__bacterium_enrichment_culture_clone_DPHB07
OTU_1251	0	0	3.27568134171908e-05	0	0	0	0	0	0	0	0	0.00124475890985325	0.0010482180293501	0	0	0	0	0	0	k__Bacteria;p__Proteobacteria;c__Alphaproteobacteria;o__Rhizobiales
OTU_1252	0	0	0	0	0	3.27568134171908e-05	0	0	0	0	3.27568134171908e-05	0	0	6.55136268343816e-05	0.000360324947589099	0.000294811320754717	0.000262054507337526	0.000163784067085954	6.55136268343816e-05	k__Bacteria;p__Planctomycetes;c__Planctomycetacia;o__Planctomycetales;f__Planctomycetaceae;g__Pirellula;s__
OTU_1253	0	0	0	0	0	0	0	0	0	0	0	0.000458595387840671	0.000458595387840671	0	3.27568134171908e-05	0	0	0	0	k__Bacteria;p__Bacteroidetes;c__Sphingobacteriia;o__Sphingobacteriales;f__Chitinophagaceae;g__;s__
OTU_1254	0	0	0	0	0	0	0	0	0	0	0	0	0	0.000196540880503145	0.000229297693920335	0.000131027253668763	0.000131027253668763	0.000163784067085954	0	k__Bacteria;p__Gemmatimonadetes;c__unidentified_Gemmatimonadetes;o__Gemmatimonadales;f__Gemmatimonadaceae;g__;s__
OTU_1255	0	0	0	0	0	0	0	0	0	0	0	0	3.27568134171908e-05	0	3.27568134171908e-05	0	3.27568134171908e-05	3.27568134171908e-05	0.000360324947589099	k__Bacteria;p__Verrucomicrobia;c__Opitutae;o__Opitutales;f__Opitutaceae;g__Opitutus;s__
OTU_1256	0	0	0	0	0	0	3.27568134171908e-05	0	3.27568134171908e-05	3.27568134171908e-05	3.27568134171908e-05	0	0	6.55136268343816e-05	0	3.27568134171908e-05	0	0	0.000262054507337526	k__Bacteria;p__Proteobacteria;c__Gammaproteobacteria
OTU_1257	0	0	0	0	0	3.27568134171908e-05	0	0	0	0	0	0	0	0.000327568134171908	9.82704402515723e-05	0	0.000131027253668763	9.82704402515723e-05	0	k__Bacteria;p__Verrucomicrobia;c__OPB35_soil_group;o__;f__;g__;s__
OTU_1258	0	0	0	0	0	0	0	0	3.27568134171908e-05	0	0	6.55136268343816e-05	0	0.000949947589098532	9.82704402515723e-05	0	0.000163784067085954	0	0	k__Bacteria;p__Bacteroidetes;c__Sphingobacteriia;o__Sphingobacteriales;f__Chitinophagaceae;g__Parafilimonas;s__
OTU_1259	0	0	0	0	0	0	3.27568134171908e-05	3.27568134171908e-05	3.27568134171908e-05	3.27568134171908e-05	3.27568134171908e-05	0	0	0	0	0.000294811320754717	0	3.27568134171908e-05	0	k__Bacteria
OTU_1260	0	0	0	0	6.55136268343816e-05	0.000131027253668763	3.27568134171908e-05	0	3.27568134171908e-05	6.55136268343816e-05	0.000131027253668763	0	0	0.000753406708595388	0.000294811320754717	0.000524109014675052	0.000491352201257862	0.000556865828092243	0.000163784067085954	k__Bacteria;p__Acidobacteria;c__Subgroup_22;o__;f__;g__;s__
OTU_1261	0	0	0	0	0	0	0	0	0	0	3.27568134171908e-05	0.000196540880503145	0.000262054507337526	0	0.000196540880503145	0	3.27568134171908e-05	3.27568134171908e-05	0	k__Bacteria;p__Proteobacteria;c__Deltaproteobacteria;o__Desulfurellales;f__Desulfurellaceae;g__H16;s\_\_bacterium\_enrichment\_culture\_clone\_B30
OTU_1262	0	0	0	0	6.55136268343816e-05	0	0	0	0	9.82704402515723e-05	0	0	0	0.000229297693920335	0.000131027253668763	3.27568134171908e-05	0.000229297693920335	0.000229297693920335	0	k__Bacteria
OTU_1263	0	0	0	0	0	0	0	0	0.000229297693920335	0	0	6.55136268343816e-05	0	0	0.000131027253668763	0	3.27568134171908e-05	3.27568134171908e-05	0.000196540880503145	k__Bacteria;p__Actinobacteria;c__Thermoleophilia;o__Solirubrobacterales;f__TM146;g__;s__
[truncated: 7,815 more rows]
